# Supplementary material for: Visualizing differences in phylogenetic information content of alignments and distinction of three classes of long-branch effects
Source: BMC Evol Biol. 2007 Aug 28;7:147. doi: 10.1186/1471-2148-7-147 (PMC2040160; doi:10.1186/1471-2148-7-147)
Supplement: Additional file 2 — SAMS nexus block example (2). Example for SAMS commands in nexus format: Reading a data file. Exluding character positions or taxa from the analysis. Computing split supporting positions. [file 1471-2148-7-147-S2.nex]

[ -----------------------------------------------------------------------------
  --  SAMS (splits analysis methods) can read sequence data in the nexus file
  --  format. Commands can be passed to SAMS in a so called sams-block in a
  --  nexus file. Off course, all commands that occur in the sams-blocks in the
  --  examples below can also be passed to SAMS by typing them from the command
  --  line.
  ----------------------------------------------------------------------------]
#nexus

[ --------------------------------------------------------------------------- ]
[ -- Example:   Reading a data file. Exluding character positions or taxa  -- ]
[ --            form the analysis. Computing split supporting positions.   -- ]
[ --------------------------------------------------------------------------- ]


[ -- The sams-block containing SAMS commands. -- ]
begin SAMS;

log start                          [ Open log file with                       ]
    file=sams-supporting-pos.log;  [ specified file name, always              ]
    				   [ replacing files with the same name.      ]

exe Remerie_MPE_2004.nex;          [ Loading sequence data and assumptions.   ]

exclude gapped;                    [ Exclude gap positions defined in the     ]


[ --------------------------------------------------------------------------- ]
[ -- Simple analysis of splits occuring in the data set.                   -- ]
[ --------------------------------------------------------------------------- ]
PhysidMultiSplitsDetSupPos;        [ Determine support for splits occuring in ]
				   [ the data set using default parameters.   ]

PrPhysidMultiSplitsSupPos          [ Print the result of the previous command ]
   nbest = 120; 	           [ to the screen. Limit output to nbest     ]
   				   [ splits.                                  ]

PrPhysidMultiSplitsSupPos          [ Print the result of the previous command ]
   file=split-support-nosearch.dat [ to the specified file, always replacing  ]
   replace                         [ an existing file with the same name.     ]
   nbest = 150;

[ --------------------------------------------------------------------------- ]
[ -- Analysis of splits occuring in the data set                           -- ]
[ --                  & and searching for other splits with high support.  -- ]
[ --------------------------------------------------------------------------- ]
PhysidMultiSplitsDetSupPos         [ Determine support for splits             ]
    splits=search;		   [ Search for splits not occuring in data   ]
    				   [ set, but with sufficiently high support. ]
				   [ Depending on your data set/computer      ]
				   [ this may take some time. (minutes-days). ]
				   [ Hints how to reduce the computation time ]
				   [ are given in the manual.                 ]

PrPhysidMultiSplitsSupPos          [ Print the result of the previous command ]
   nbest = 120; 	           [ to the screen. Limit output to nbest     ]
   				   [ splits.                                  ]

PrPhysidMultiSplitsSupPos          [ Print the result of the previous command ]
   file=split-support-search.dat   [ to the specified file, always replacing  ]
   replace                         [ an existing file with the same name.     ]
   nbest = 150;


PhysidBootstrap                    [ Performe Bootstrap analysis to determine ]
   				   [ the distribution of split support values ]
   				   [ for the splits with highest support found]
   				   [ in the previous "normal" search. We use  ]
   seed=13                         [ specific seed for the random generator,  ]
   nrep=1000                       [ compute 1000 replicates                  ]
   nbest=120;                      [ and analyse the best 120 splits form     ]
                                   [ the previous search.                     ]


PrPhysidBootstrap                   [ Print result from bootstrap analysis    ]
   confidenceL=0.80                 [ using a confidence limit of 80%         ]
   file=bootstrap-support_0.80.dat  [ writing to the specified file           ]
   replace;                         [ always replacing it if it exists.       ]

PrPhysidBootstrap                   [ Print result from bootstrap analysis    ]
   confidenceL=0.95                 [ using a confidence limit of 95%         ]
   file=bootstrap-support_0.95.dat  [ writing to the specified file           ]
   replace;                         [ always replacing it if it exists.       ]


[ --------------------------------------------------------------------------- ]
[ -- See how the split support values change after excluding the three taxa   ]
[ -- having the longest branches in the phylogenetic tree of this data set.   ]
[ --------------------------------------------------------------------------- ]

delete long_branches;     [ Exclude three taxa from the following analysis.   ]
       			  [ See the assumptions-block in Remerie_MPE_2004.nex ]


[ --------------------------------------------------------------------------- ]
[ -- Simple analysis of splits occuring in REDUCED data set.               -- ]
[ --------------------------------------------------------------------------- ]
PhysidMultiSplitsDetSupPos;        [ Determine support for splits occuring in ]
				   [ the data set using default parameters.   ]

PrPhysidMultiSplitsSupPos          [ Print the result of the previous command ]
   nbest = 120; 	           [ to the screen. Limit output to nbest     ]
   				   [ splits.                                  ]

PrPhysidMultiSplitsSupPos          [ Print the result of the previous command ]
   file=split-support-nosearch-reduced.dat
	                           [ to the specified file, always replacing  ]
   replace                         [ an existing file with the same name.     ]
   nbest = 150;

[ --------------------------------------------------------------------------- ]
[ -- Analysis of splits occuring in the REDUCED data set                   -- ]
[ --                  & and searching for other splits with high support.  -- ]
[ --------------------------------------------------------------------------- ]
PhysidMultiSplitsDetSupPos         [ Determine support for splits             ]
    splits=search;		   [ Search for splits not occuring in data   ]
    				   [ set, but with sufficiently high support. ]
				   [ Depending on your data set/computer      ]
				   [ this may take some time. (minutes-days). ]
				   [ Hints how to reduce the computation time ]
				   [ are given in the manual.                 ]


PrPhysidMultiSplitsSupPos          [ Print the result of the previous command ]
   nbest = 120; 	           [ to the screen. Limit output to nbest     ]
   				   [ splits.                                  ]

PrPhysidMultiSplitsSupPos          [ Print the result of the previous command ]
   file=split-support-search-reduced.dat
    			           [ to the specified file, always replacing  ]
   replace                         [ an existing file with the same name.     ]
   nbest = 150;

PhysidBootstrap                    [ Performe Bootstrap analysis to determine ]
   				   [ the distribution of split support values ]
   				   [ for the splits with highest support found]
   				   [ in the previous "normal" search. We use  ]
   seed=13                         [ specific seed for the random generator,  ]
   nrep=1000                       [ compute 1000 replicates                  ]
   nbest=120;                      [ and analyse the best 120 splits form     ]
                                   [ the previous search.                     ]


PrPhysidBootstrap                      [ Print result from bootstrap analysis ]
   confidenceL=0.80                        [ using a confidence limit of 80%  ]
   file=bootstrap-support_0.80-reduced.dat [ writing to the specified file    ]
   replace;                                [ always replacing it if it exists.]

PrPhysidBootstrap                      [ Print result from bootstrap analysis ]
   confidenceL=0.95                        [ using a confidence limit of 95%  ]
   file=bootstrap-support_0.95-reduced.dat [ writing to the specified file    ]
   replace;                                [ always replacing it if it exists.]

quit;


endblock;
