# Supplementary material for: Visualizing differences in phylogenetic information content of alignments and distinction of three classes of long-branch effects
Source: BMC Evol Biol. 2007 Aug 28;7:147. doi: 10.1186/1471-2148-7-147 (PMC2040160; doi:10.1186/1471-2148-7-147)
Supplement: Additional file 3 — Alignment example in nexus format. Data set from Remerie et al 2004: Phylogenetic relationships within the Mysidae (Crustacea, Peracarida, Mysida) based on nuclear 18S ribosomal RNA sequences, Mol. Phyl. Evol., 32(3), pp 770–777. [file 1471-2148-7-147-S3.nex]

#nexus


[******************************************************

* Data set from:

*  Remerie T, Bulckaen B, Calderon J, Deprez T, Mees J,

*     Vanfleteren J, Vanreusel A, Vierstraete A, Vincx M,

*     Wittmann KJ, Wooldridge T., 2004,

*     Phylogenetic relationships within the Mysidae

*     (Crustacea, Peracarida, Mysida) based on nuclear 18S

*     ribosomal RNA sequences, Mol. Phylogenetics Evol., 32(3),

*     Elsevier, pp 770-777.

*

*******************************************************]


begin data;

   dimensions ntax=29 nchar= 1889;

   format missing=N gap=- matchchar=. datatype=nucleotide;


matrix


Holmesimysis_costata


TTGATCCTGC CAGTAGT-AT ATGCTTGTCT CAAAGATTAA GCCATGCATG TCTAAGTACA

TACCAACATA AGGTGAAACC GCGAATGGCT CATTAAATCA GTTATGGTTC ATTAGATCTT

ACAAGTT--- ACTTGGATAA CTGTGGT-AA TTCTAGAGCT AATACATGCA ACCAAG---C

TCCGAC---- --CGAAAGGG AAGAGCGCTT TTATTAG--A TCAAAACCAA TGGGTCTCCG

G-----ATCC TTGAGTT-GT GTTGACTCTG AATAACTTT- --TTTGAGCG TACGGTCTTC

GAGCCGACGC CGCATCTTTC AAGTGTCTGC CTTATC-AGC TTTCGATTGT AGGCTATGCG

CCTACAATGG CTATAACGGG TAACGGGGAA TCAGGGTTCG ATTCCGGAGA GGGAGCCTGA

GAAACGGCTA CCACATCTAA GGAAGGCAGC AGGCACGCAA ATTACCCACT CCCAGCTCGG

GGAGGTAGTG ACGAAAAATA ACGATGCGGG ACTC-TTCCG AGGCTTCGCA ATCGGAATGA

GCTCAATCTA AATCCTTGTA CGAGGATCTA TTGGAGGGCA AGTCTGGTGC CAGCAGCCGC

GGTAATTCCA GCTCCAATAG CGTATATTAA AGTTGTTGCG GTTAAAAAGC TCGTAGTTGG

ATCTCAG--- TTCTGGACCG ATGGT---TC GCCTC---GG TG-A-ATACT G---TTGG-C

CGAAC----- -AGCTCGCTG GTT-TCTCGG GATGCTCTTA ATCAGGTGTC CCT-GGGGCC

AGCACGTTTA CTTTGAAAAA ATTAGAGTGC TCAAAGCAGG CTTG--TGTC TGGATACTTG

TGCATGGAAT AATGGAATAG GACCTCGGTT CTATTTTGTT GGTTTTCGGA ACC-GAGGTA

ATGATTAACG GAGACGGACG GGGGCATCCG TATTGCGACG CTAGAGGTGA AATTCTTGGA

CCGTCGCAAG ACGCACTACT GCGAAAGCAT TTGCCAAGAA CGTTCTCATC AATCAAGAAC

GAAAGTTAGA GGCTCGAAGG CGATCAGATA CCGCCCTAGT TCTAACCATT AACTATGCTG

ACTAGCGATC CGCCTGTGTT AATCCCATGA CTAGGCGGGC AGCTTCC-GG GAAACCAAAG

TCTTTGAGTT CCGGGGGAAG TATGGTTGCA AAGCTGAAAC TTAAAGGAAT TGACGGAAGG

GCACCACCAG GAGTGGAGCC TGCGGCTTAA TTTGACTCAA CACGGGAAAA CTCACCAGGC

CCGGACACTG GAAGGATTGA CAGATTGAGA GCTCTTTCTT GATTCAGTGG GTGGTGGTGC

ATGGCCGTTC TTAGTTGGTG GAGCGATTTG TCTGGTTAAT TCCGAT---- AACGAACGAG

ACTCTAGCCT ACTAAATA-G TCGGAGCGTC T-ATATTTT- ----GTTG-- ------CGCT

CCGTA---GC TTCTTAGAGG GATAAGCGGC ATCTAGCCGC ACGAGATTGA GCAATAACAG

GTCTGTGATG CCCTTAGATG TTCTGGGCCG CACGCGCGCT ACACTGAAGC TATCAGCGTG

T--ACTCCCT CTCCGAGAGG A-GCGGGTAA CCCGTTGAAA CAGCTTCGTG A-TAGGGATT

GGGGCTTGAA ACTGTTCCCC ATAAACGAGG AATTCCCAGT AAGCGCAAAT CATCAGTTTG

CGTTGATTAC GTCCCTGCCC TTTGTACACA CCGCCCGTCG CTACTACCGA TTGAATGATT

TAGTGAGGTC TTCGGACTGG CGCTCTTTGC G-GTCCTCT- --------GG ATTGCTTCGG

GCTT-GCCGG AAAGATGCCC AAACTTGATT ATTTAGAGGA AGTAAAAGTC GTAACAAGGT

TTCCGTAGGT GAACCTGCAG ATGG-ATCA


Neomysis_integer


TTGATCCTGC CAGTAGT-AT ATGCTTGTCT CAAAGATTAA GCCATGCATG TCTCAGTACA

TACCACTTTA AGGTGAAACC GCGAATGGCT CATTAAATCA GTTATGGTTC ATTAGATCTT

ACAAGTT--- ACTTGGATAA CTGTGGT-AA TTCTAGAGCT AATACATGCA ACCAAG---C

TCCGAC---- --CGCAAGGG AAGGGCGCTT TTATTAG--A TCAAAACCAA TCGGTCTTCG

G-----GCCG TCATGTC-GT GTTGACTCTG AATAACTTTG -TTCTGAGCG TACGGTCTT-

GAACCGACGC CGCATCTTTC AAGTGTCTGC CTTATC-AGC TTTCGATTGT AGGCTATGCG

CCTACAATGG CTATAACGGG TAACGGGGAA TCAGGGTTCG ATTCCGGAGA GGGAGCCTGA

GAAACGGCTA CCACATCTAA GGAAGGCAGC AGGCACGCAA ATTACCCACT CCCAGCTCGG

GGAGGTAGTG ACGAAAAATA ACGATGCGGG ACTC-TTCCG AGGCTTCGCA ATCGGAATGA

GCTCAACCTA AATCCTTGTA CGAGGATCCA TTGGAGGGCA AGTCTGGTGC CAGCAGCCGC

GGTAATTCCA GCTCCAATAG CGTATATTAA AGTTGTTGCG GTTAAAAAGC TCGTAGTTGG

ATCTCAG--- TT--GACCGG TGGTT----C GCCTCT--GG TG-A-ATACT G---TTGGTC

CGAGC----- -AGCTCGCTG GTT-TCTTGG GATGCTCTTA ATCAAGTGTC TCT-TGGGGC

CGCACGTTTA CTTTGAAAAA ATTAGAGTGC TCAAAGCAGG CTAT--TGCC TGAATAGTTG

TGCATGGAAT GATGGAAAAG GACCTCGGTT CTATTTTGTT GGTTTTCGGA ACC-GAGGTA

ATGATTAATA GCGACGGACG GGGGCATCCG TATTGCGACG CTAGAGGTGA AATTCTTGGA

CCGTCGCAAG ACGCACTACT GCGAAAGCAT TTGCCAAGCA CGTTCCCATT AATCAAGAAC

GAAAGTTAGA GGCTCGAAGG CGATCAGATA CCGCCCTAGT TCTAACCATA AACGTTGCTG

ACTAGCGATC CGCCTGTGTT AATCCCATGA CTAGGCGGGC AGCTTCC-GG GAAACCAAAG

TCTTTGAGTT CCGGGGGAAG TATGGTTGCA AAGCTGAAAC TTAAAGGAAT TGACGGAAGG

GCACCACCAG GAGTGGAGCC TGCGGCTTAA TTTGACTCAA CACGGGAAAA CTCACCAGGC

CCGGACACTG GAAGGATTGA CAGATTGAGA GCTCTTTCTT GATTCAGTGG GTGGTGGTGC

ATGGCCGTTC TTAGTTGGTG GAGCGATTTG TCTGGTTAAT TCCGAT---- AACGAACGAG

ACTCTAGCCT ACTAAATA-G TCGGAGCGTC T-GTATATT- ----GTTG-- ------CGCT

CCGTA---GC TTCTTAGAGG GATAAGCGGC ATCTAGCCGC ACGAGATTGA GCAATAACAG

GTCTGTGATG CCCTTAGATG TTCTGGGCCG CACGCGCGCT ACACTGAAGC TATCAGCGTG

T--GCTCCCT CGCCGAGAGG C-GCGGGTAA CCCGTTGAAA CAGCTTCGTG A-TAGGGATT

GGGGCTTGAA ACTGTTCCCC ATCAACGAGG AATTCCCAGT AAGCGCAAGT CATCAGCTTG

CGTTGATTAC GTCCCTGCCC TTTGTACACA CCGCCCGTCG CTACTACCGA TTGAATGATT

TAGTGAGGTC TTCGGACTGG CGCTCTTTGC G-GTCCTCT- --------GG ATTGCTTCGG

GCTT-GCCGG AAAGATGCCC AAACTTGATT ATTTAGAGGA AGTAAAAGTC GTAACAAGGT

TTCCGTAGGT GAACCTGCAG ATGGGATCA


Acanthomysis_longicornis

    

TTGATCCTGC CAGTAGT-AT ATGCTTGTCT CAAAGATTAA GCCATGCATG TCTAAGTACA

TATCGTCTAA TGATTAAACC GCGAATGGCT CATTAAATCA GTTGTTGTTT ATTAGAGCTT

AAACCAC--- ACAGGGATAA CTGTGGT-AA TTCTATAGCT AATACATACA TCTAAG---C

TTTGAC---- --CCTCTGGG AGGAGCGCTT TTATTAG--T CTAAAACCAA ACTGTCTTCG

G-----ACTG TAATTTA-AT GTTGAGTCTG AATAACTTTG ---CTGAGCG TAGGGCCATT

GAGCCAACGC CATATCTTTC AAGTGTCTGC CTTATC-AGC TTTCGATTGT AGCTTATGTG

CCTACAATGG CGATAACGGG TGACGGGGAA TCAGGGTTCG ATTCCGGAGA GGGAGCCTGA

GAAACGGCTA CCACATCTAA GGAAGGCAGC AGGCACGCAA ATTACCCACT CCCAGATCGG

GGAGGTAGTG ACGAAAAATA ACGATGCGGG ACTC-TTCCG AGGCTTCGCA ATCGGAATGG

GTTCAATTTA AATCCTTGTT CGAGGAACAA TTGGAGGGCA AGTCTGGTGC CAGCAGCCGC

GGTAATTCCA GCTCCAATAG CGTATATTAA AGTTGTTGCG GTTAAAAAGC TCGTAGTTGG

AACTGGG--- GT--GCAC-- --GTG----T GCTCCC--TT TG-ATTGACT TTCTAATTTA

GTGAGCGC-- -GAATAGTAG GTG-ATACTG GATGCTCTTA ATCAAGTGTT CTG-GAAACC

TACATGTTTA CTTTGAAAAA ATTAAAGTGC TTAAAGCAGG CTAAA-CGCT TGAATAATTG

TGCATGGAAT AATGCAATAG GACCTCGGTT TTATTTTTTT GGTTTTCGGA ACC-GAGGTA

ATGATAAATA AGAACGGACG GGGGCATCCG TATTGAGGCG TTAGAGGTGA AATTCTTGGA

CCGTCTCAGG ACGTGCTGGG GCGCAGGCTT CTGCCCAGTA CGCTTTTATT AATCAAGAAC

GAAAGTTAGA GGCTCGAAGG CGATCAGATA CCGCCCTAGT TCTAACCGTA AATTTTGCTA

ATTAGCGATC CGTCTGTGTT AATCCCATGA CAAGGCGGGC AGCTTCC-GG GAAACCAAAG

TGTTTGAGTT CCGGGGGAAG TATGGTTGCA AAGCTGAAAC TTAAAGGAAT TGACGGAAGG

GCACCACCAG GAGTGGAGCC TGCGGCTTAA TTTGACTCAA CACGGGAAAA CTCACCAGGC

CCGGACACTG GTAGGATTGA CAGATTGAGA GCTCTTTCTT GATTCAGTGG GTGGTGGTGC

ATGGCCGTTC TTAGTTGGTG GAGTGATTTG TCTGGTTAAT TCCGAT---- AACGAACGAG

ACTCTCGCCT ATTAAATA-G TCGTGGCATT TTATATTTT- ---TGTTG-- ------TGTC

ACGTA---GC TTCTTAGAGG GATAAGCGGC ATTTAGCCGC ACGAGATTGA GCAATAACAG

GTCTGTGATG CCCTTAGATG TTCTGGGCCG CACGCGCGCT ACACTGAAGT TAGCAGCATG

T--TATCCCT CTCCGAGAGG AAGCGGGTAA CCCTTTGAAA TAACTTCGTG A-TAGGGATT

GGGGCATGAA ATTGTTCCCC ATAAACGAGG AATTCCCAGT AAGCGTAAGT CATTAGCTTG

CGTTGATTAC GTCCCTGCCC TTTGTACACA CCGCCCGTCG CTACTACCGA TTGAATGATT

TAGTGAGGTT TTCGGACTGT C-CTCTTCGC G-GTCTTCG- --------TG ACTGCTTAGG

GCTGAGACGG AAAGATTCCC AAACTTGATT ATTTAGAGGA AGTAAAAGTC GTAACAAGGT

TTCCGTAGGT GAACCTGCAG ATGG-ATCA


Mysidopsis_spec.

    

TTGATCCTGC CAGTAGT-AT ATGCTTGTCT CAAAGATTAA GCCATGCATG TCTAAGTACA

TACCGTAATA CGGTGAAACC GCGAATGGCT CATTAAATCA GTTATGGTTT ACTAGATGTT

ATACAAT--- ACTTGGATAA CTGTGGT-AA TTCTAGAGCT AATACATGCA ACTGAG---C

TTCAAC---- --CGCAAGGG AGGAGCGCTT TTATTAG--A TGAAAACCAA TCGGGCTTCG

G-----TTGT TTGTTCT-GT GGTGACTCTG GATAACTTTT ---TTGAGCG TACAGTCTCC

GCACTGGCGC TATATCTTTC AAGTGTCTGC CTTATC-AGC TGTCGATTGT AGATTATGTG

CCTACAATGG CTATAACGGG TGACGGGGAA TCAGGGTTCG ATTCCGGAGA GGGAGCCTGA

GAAACGGCTA CCACATCTAA GGAAGGCAGC AGGCACGCAA ATTACCCACT CCCAGCTCGG

GGAGGTAGTG ACGAAAAATA ACGATGCGGG ACTC-ATCCG AGGCTTCGCA ATCGGAATGA

ATTCAATTTA AATCCTTGTA TAAGGATCGA TTGGAGGGCA AGTCTGGTGC CAGCAGCCGC

GGTAATTCCA GCTCCAATAG CGTATATTAA AGTTGTTGCG GTTAAAAAGC TCGTAGTTGG

ATTTCAG--- TTTATTGA-- TGGTG----C GCCTCT--GG TG--TTTACT A---TCGATT

CGACT----- -AATTCGTTG GTGTACTTTT GGTGTGCTTT ATTGACCGCC AATGGTTACC

AGCACGTTTA CTTTGAAAAA ATTAGAGTGC TCAAAGCAGG CATG--CGTC TGAATAATCT

TGCATGGAAT AATGGAATAG GACCTCGGTT CTATTTTGTT GGTTTTAAGA ACC-GAGATA

ATGATAAATA GAGACAGACG GGGGCATTCG TATTGCGGCG CTAGAGGTGA AATTCTTGGA

CCGTCGCAAG ACGACCTACT GCGAAAGCAA TTGCCCAGAA TGTCTTGATT AATCAAGAAC

GAAAGTTAGA GGTTCGAAGG CGATCAGATA CCGCCCTAGT TCTAACCCTA AACTATGCTG

ATTAGCAATC CGTGTGTGTT AAATCAATGA CTGCACGGGC CGCTCCC-GG GAAACCAAAA

TCTTTGAGTT CCGGGGGAAG TATGGTTGCA AAGCTGAAAC TTAAAGGAAT TGACGGAAGG

GCACCACCAG GAGTGGAGCC TGCGGCTTAA TTTGACTCAA CACGGGAAAC CTCACCAGGC

CCGGACACCG GAAGGATTGA CAGATTGAGA GCTCTTTCTT GATTCGGTGG GTGGTGGTGC

ATGCCCGTTC TTAGTTGGTG GAGCGATTTG TCTGGTTAAT TCTGAT---- AACGAACGAG

ACTCTAGCCT ACTAAATA-G CCGTGGTGTC T---AATAC- ---AACTG-- ------CATC

ACGTA---GC TTCTTAGAGG GATAAGCGGC ATCTAGCCGC ACGAGATTGA GCAATAACAG

GTCTGTGATG CCCTTAGATG TTCTGGGCCG CACGCGCGCT ACACTGAAGA AATCAGCGTG

T--GTTCCCT CTCCGAGAGG A-GCGGGTAA CCCGTTGAAA CTTCTTCGTG A-TAGGGATT

GGGGCTTGAA ACTTTTCCCC ATGAACGAGG AATTCCTCGT AAGCGCAAGT CATCAGCTTG

CGTTGATTAC GTCCCTGCCC TTTGTACACA CCGCCCGTCG CTACTACCGA TTGAATGATT

TAGTGAGGGC TTCGGACTGG CGCCTGTTGT T-AATCTTC- --------GG GTTGCTTCGG

GCTC-GCCGG AAAGATGTCC AAACTTGATT ATTTAGAGGA AGTAAAAGTC GTAACAAGGT

TTCCGTAGGT GAACCTGCAG ATGG-ATCA


Americamysis_bahia

    

TTGATCCTGC CAGTAGT-AT ATGCTTGTCT CAAAGATTAA GCCATGCATG TCTAAGTACA

TATCGTAATA CAATGAAACC GCGAATGGCT CATTAAATCA GTTATGGTTT ACTAGATGTT

ATAATCT--- CCTTGGATAA CTGTGGT-AA TTCTAGAGCT AATACATGCA ACCAAG---C

TTCAAC---- --CGTAAGGG AGGAGCGCTT TTATTAG--A TCAAAACCAA TCGGCTTTCG

G-----GCTT TTGTGTT-GT GGTGACTCTG GATAACTTTT ---TTGAGCG TACAGTCTCC

GCACTGGCGC TATATCTTTC AAGTGTCTGC CTTATC-AGC TGTCGATTGT AGATTATGTG

CCTACAATGG CTATAACGGG TAACGGGGAA TCAGGGTTCG ATTCCGGAGA GGGAGCCTGA

GAAACGGCTA CCACATCTAA GGAAGGCAGC AGGCACGCAA ATTACCCACT CCCAGCTCGG

GGAGGTAGTG ACGAAAAATA ACGATGCGGG ACTC-ATCCG AGGCTTCGCA ATCGGAATGA

ATTCAATTTA AATCCTTGTA TAAGGATCGA TTGGAGGGCA AGTCTGGTGC CAGCAGCCGC

GGTAATTCCA GCTCCAATAG CGTATATTAA AGTTGTTGCG GTTAAAAAGC TCGTAGTTGG

ATTTCAG--- TTTATTGA-- TGGTG----C ACCTCT--GG TG-A-TTACT A---TCGATT

CGACT----- -AGATCGTTG GTGTACTCCT GGTGTACTTT ATTGGCCGCC AGGCGTTACC

-GCACGTTTA CTTTGAAAAA ATTAGAGTGC TCAAAGCAGG CATG--CGCC TGAATAATCT

TGCATGGAAT AATGGAATAG GACCTCGGTT CTATTTTGTT GGTTTTAAGA ACC-GAGATA

ATGATAAATA GAGACAGACG GGGGCATTCG TATTGCGGCG CTAGAGGTGA AATTCTTGGA

CCGTCGCAAG ACGACCTACT GCGAAAGCAA TTGCCCAGAA TGTCTTGATT AATCAAGAAC

GAAAGTTAGA GGTTCGAAGG CGATCAGATA CCGCCCTAGT TCTAACCCTA AACTATGCTG

ATTAGCAATT CGCGTGTGTT AAATCAATGA CTGCGCGAGC CGCTCCC-GG GAAACCAAAA

TCTTTGAGTT CCGGGGGAAG TATGGTTGCA AAGCTGAAAC TTAAAGGAAT TGACGGAAGG

GCACCACCAG GAGTGGAGCC TGCGGCTTAA TTTGACTCAA CACGGGAAAC CTCACCAGGC

CCGGACACCG GAAGGATTGA CAGATTGAGA GCTCTTTCTT GATTCGGTGG GTGGTGGTGC

ATGGCCGTTC TTAGTTGGTG GAGCGATTTG TCTGGTTAAT TCTGAT---- AACGAACGAG

ACTCTAGCCT ACTAAATA-G TCGTGGTGTC T--TAATAC- ---AACTG-- ------CACC

TCGTA---GC TTCTTAGAGG GATAAGCGGC ATCTAGCCGC ACGAGATTGA GCAATAACAG

GTCTGTGATG CCCTTAGATG TTCTGGGCCG CACGCGCGCT ACACTGAAGA AATCAGCGTG

T--ATTCCAT CTCCGAGAGG A-GCTGGTAA CCCGTTGAAA CTTCTTCGTG A-TAGGGATT

GGGGCTTGAA ACTTTTCCCC ATGAACGAGG AATTCCTCGT AAGCGCAAGT CATCAGCTTG

CGTTGATTAC GTCCCTGCCC TTTGTACACA CCGCCCGTCG CTACTACCGA TTGAATGATT

TAGTGAGGGC TTCGGACTGG CGCCTGTTGT T-AATCTTC- --------GG ATCGCTTCGG

GCTC-GCCGG AAAGATGTCC AAACTTGATT ATTTAGAGGA AGTAAAAGTC GTAACAAGGT

TTCCGTAGGT GAACCTGCAG ATGG-ATCA


Metamysidopsis_spec.

    

TTGATCCTGC CAGTAGT-AT ATGCTTGTCT CAAAGATTAA GCCATGCATG TCTAAGTACA

TACTAATCTA TAGTGAAACC GCGAATGGCT CATTAAATCA GTTATGGTTC CTTAGAGCTC

ATTCAAT--- ACTTGGATAA CTGTGGT-AA TTCTAGAGCT AATACATGCA ACCGAT---C

TCCGAC---- --CGTAAGGG AGGAGTGCTT TTATTAG--A ATAAAACCAA TCGGGTTTCG

G-----CCCG TTTGCTA-GT GATGACTCTG GATATTCCAC TTGCTGA-CG TACAGTCTC-

GCACTGACGC CGTATCTTTC AAGTGTCTGC CTTATC-AGC TGTCGATTGT AGATTATGTG

CCTACAATGG CTATAACGGG TAACGGGGAA TCAGGGTTCG ATTCCGGAGA GGGAGCCTGA

GAAACGGCTA CCACATCTAA GGAAGGCAGC AGGCACGCAA ATTACCCACT CCCAGCCCGG

GGAGGTAGTG ACGAAAAATA ACGATGCGGG ACTC-TTCCG AGGCTTCGCA ATCGGAATGA

GTTCAATTTA AATCCTTGTT CGAGGATCAA TTGGAGGGCA AGTCTGGTGC CAGCAGCCGC

GGTAATTCCA GCTCCAATAG CGTATATTAA AGTTGTTGCG GTTAAAAAGC TCGTAGTTGG

ATTTAAG--- TTGTAGGGC- -AGTG----C GCCTTTTTGG CG--ACTACT G-----GGGC

TGAAC----- -CAATCGCTG GCGTACTCTT GATGCTCTTA ACTGCGTGTT TGTAGTGGCC

-GCAAGTTTA CTTTGAAAAA ATTAGAGTGC TCAAAGCAGG CTTA--CGCC TGAATATCGG

TGCATGGAAT AATGGAATAG GATCCCGGTT CTATTTTGTT GGTTTTGAGA ACC-GAGATA

ATGATTAATA AGGACAGACG GGGGCATTCG TATTGCGGCG CTAGAGGTGA AATTCTTGGA

CCGTCGCAAG ACGCACTACT GCGAAAGCAA TTGCCCAGAA TGTTTTGATT AATCAAGAAC

GAAAGTCAGA GGTTCGAAGG CGATCAGATA CCGCCCTAGT TCTGACCTTA AACTATGCTA

TCTTTTTATT CGGCCATGTT AATCCCATGA CTGGCCTAGC AACTTCC-GG GAAACCAAAG

ACTTTGAGTT CCGGGGGAAG TATGGTTGCA AAGCTGAAAC TTAAAGGAAT TGACGGAAGG

GCACCACCAG GAGTGGAGCC TGCGGCTTAA TTTGACTCAA CACGGGAAAA CTCACCAGGC

CCAGACACCG GAAGGATTGA CAGATTGAGA GCTCTTTCTT GATTCGGTGG GTGGTGGTGC

ATGCCCGTTC TTAGTTGGTG GAGCGATATG TCTGGTTAAT TCCGAT---- AACGAACGAG

ACTTTAGCCT ATTAAATA-G GCGACGTGTC T--TAATA-- ------TA-- ------CACG

TCG-A---GC TTCTTAAAGG GATAAGCGGC ATTTAGCCGC ACGAGATTGA GCAATAACAG

GTCTGTGATG CCCTTAGATG TTCTGGGCCG CACGCGCGCT ACACTGAAGA AATCAGCTGG

T--CCTCCCT CTCCGAGAGG A-GCGGGTAA CCCGTTGAAA CTTCTTCGTG A-TAGGGATT

GGGGCTTGAA ATTACTCCCC ATGAACGAGG AATTCCCAGT AAGCGCAAGT CATTAGCTTG

CGTTGATTAC GTCCCTGCCC TTTGTACACA CCGCCCGTCG CTACTACCGA TTGAATGATT

TAGTGAGGGC TTCGGACTGG CGCCTTTCGT --GGTCTTC- --------GG ATCACTTTGG

GCTC-GCCGG AAAGATGTCC AAACTTGATT ATTTAGAGGA AGTAAAAGTC GTAACAAGGT

TTCCGTAGGT GAACCTGCAG ATGG-ATCA


Mysidopsis_gibbosa

    

TTGATCCTGC CAGTAGT-AT ATGCTAGTCT CAAAGATTAA GCCATGCATG TCTAAGTACA

GACCGTTTAA AGGTGAAACC GCGAATGGCT CATTAAATCA GTTATGGTTC ATTAGATCTT

ACAAATT--- ACTTGGATAA CTGTGGT-AA TTCTAGAGCT AATACATGCA ACTAAG---C

TTCGAC---- --CTTGCGGG AGGAGCGCTT TTATTAG--A TCAAAACCAA TCGGGCTTCG

G-----TCCG TTAGTTT-GT GGTGACTCTG AATAACTTA- --CCTGAGCG TACAGTCTCC

GCACTGGCGC CGTATCTTTC AAGTGTCTGC CTTATC-AGC TTTCGATTGT AGGTTATGCG

CCTACAATGG CTATAACGGG TAACGGGGAA TCAGGGTTCG ATTCCGGAGA GGGAGCCTGA

GAAACGGCTA CCACATCTAA GGAAGGCAGC AGGCACGCAA ATTACCCACT CCCAGCACGG

GGAGGTAGTG ACGAAAAATA ACGATGCGGG ACTC-TTCCG AGGCTTCGCA ATCGGAATGA

GTTCAATTTA AATCCTTGTA CAAGGATCAA TTGGAGGGCA AGTCTGGTGC CAGCAGCCGC

GGTAATTCCA GCTCCAATAG CGTATATTAA AGTTGTTGCG GTTAAAAAGC TCGTAGTTGG

ATTTCAG--- TTCCAGGA-- TGGTG----C GCCCTC--GG CG-A-CTACT A---TCGATC

TGAAC----- -AATTCGTTG GCTCACTCGG GGTGTTCTTT GTTGAGCGTC CCGCGTAGCC

AGCACGTTTA CTTTGAAAAA ATTAGAGTGC TCAAAGCAGG CTGT--CGCC TGAATAGTTG

TGCATGGAAT AATGGAATAG GACCTCGGTT CTATTTTGTT GGTTTTAGGA ACC-GAGATA

ATGATTAATA GAGACGGACG GGGGCATTCG TATTGCGACG CTAGAGGTGA AATTCTTGGA

CCGTCGCAAG ACGCACTACT GCGAAAGCAA TTGCCCAGAA CGTTCTCTTT AATCAAGAAC

GAAAGTTAGA GGTTCGAAGG CGATCAGATA CCGCCCTAGT TCTAACCATA AACTATGCTG

ACTAGCAATC CGTCTGTGTT AATCCCATGA CTAGACGGGC AGCTTCC-GG GAAACCAAAG

TCTTTGAGTT CCGGGGGAAG TATGGTTGCA AAGCTGAAAC TTAAAGGAAT TGACGGAAGG

GCACCACCAG GAGTGGAGCC TGCGGCTTAA TTTGACTCAA CACGGGAAAC CTCACCAGGC

CCGGACACCG GAAGGATTGA CAGATTGAGA GCTCTTTCTT GATTCGGTGG GTGGTGGTGC

ATGGCCGTTC TTAGTTGGTG GAGCGATTTG TCTGGTTAAT TCCGAT---- AACGAACGAG

ACTTTAGCCT ACTAAATA-G TCGTGGTGTC T--TAATAC- ---AATTG-- ------CACC

TCGTA---GC TTCTTAGAGG GATAAGCGGC ATTTAGCCGC ACGAGATTGA GCAATAACAG

GTCTGTGATG CCCTTAGATG TTCTGGGCCG CACGCGCGCT ACACTGAAGG AATCAGCGTG

T--CCTCCCA CTCCGAGAGG A-GCGGGTAA CCCGTTGAAA CTCCTTCGTG A-TAGGGATT

GGGGCTTGAA ATTTCTCCCC ATAAACGAGG AATTCCCAGT AAGCGCAAGT CATTAGCTTG

CGTTGATTAC GTCCCTGCCC TTTGTACACA CCGCCCGTCG CTACTACCGA TTGAATGATT

TAGTGAGGGC TTCGGACTGG CGCTCTTTGT --AGTCTTC- --------GG ATCACTTCGA

GTTC-GCCGG AAAGATGTCC AAACTTGATT ATTTAGAGGA AGTAAAAGTC GTAACAAGGT

TTCCGTAGGT GAACCTGCAG ATGG-ATCA


Leptomysis_lingvura_adriatica

    

TTGATCCTGC CAGTAGT-AT ATGCTTGTCT CAAAGATTAA GCCATGCATG TCTAAGTACA

GACCGTCATA CGGTGAAACC GCGAATGGCT CATTAAATCA GTTATGGTTC ACGAGATCTT

ACAAATT--- ACTTGGATAA CCGTGGT-AA TTCTAGAGCT AATACATGCA ACTAAG---C

CTCGAC---- --CTCACGGG AGGGGCGCTT TTATTAG--A ACAAGACCAC CCGGGCTTCG

G-----TCGC CAATTCT-GT GGTGACTCTG AATAACCTC- --GCTGAGCG CACAGTCTCC

GCACTGGCGC CGTATCTTTC AAGTGTCTGC CTTATC-AGC TGTCGATTGT AGGTTATGTG

CCTACAATGG CTATAACGGG TAACGGGGAA TCAGGGTTCG ATTCCGGAGA GGGAGCCTGA

GAAACGGCTA CCACATCTAA GGAAGGCAGC AGGCACGCAA ATTACCCACT CCCAGCTCGG

GGAGGTAGTG ACGAAAAATA ACGATGCGGG ACTC-TTCCG AGGCTTCGCA ATCGGAATGA

GTTCAATCTA AATCCTTGTA CAAGGACCAA TTGGAGGGCA AGTCTGGCGC CAGCAGCCGC

GGTAATTCCA GCTCCAATAG CGTATATTAA AGTTGCTGCG GTTAAAAAGC TCGTAGTTGG

ATTTCAG--- TTATGGATCG -ACGG----T GCGCTC--GG CG-A-TTTCC G---TCG--C

CGAAC----- -AGTGAGCTG GCACGCTCGG GGTGCTCTTT ACCGAGTGTC CCT-GTGGCC

AGCACGTTTA CTTTGAAAAA ATTAGAGTGC TTAAAGCAGG CTAT--CGCC TGAATAGTTG

TGCATGGAAT AATAGAAAAG GACCTCGGTT CTATTTTGTT GGTTTTCGAA CCT-GAGATA

ATGATTAACA GGGACTGACG GGGGCATTCG TATTGCGACG CTAGAGGTGA AATTCTTGGA

CCGTCGCAAG ACGCACAACT GCGAAAGCAT TTGCCCAGAA TGTCTTCTTT AATCAAGAAC

GAAAGTTAGA GGTTCGAAGG CGATCAGATA CCGCCCTAGT TCTAACCATA AACTATGCTA

ACCAGCAATT TGTCTGTGTT AATCCCATGA CTGGACAAGC AGCTTCC-GG GAAACCAAAG

TCTTTGAGTT CCGGGGGAAG TATGGTTGCA AAGCTGAAAC TTAAAGGAAT TGACGGAAGG

GCACCACCAG GAGTGGAGCC TGCGGCTTAA TTTGACTCAA CACGGGAAAT CTTACCAGGC

CCGGACACCG GAAGGATTGA CAGATTAAGA GCTCTTTCTT GATTCGGTGG GTGGTGGTGC

ATGGCCGTTC TTAGTTGGTG GAGCGATTTG TCTGGTTAAT TCCGATTAAA AACGAACGAG

ATTCTAACCT GCTAACTA-G CCAAGGTATC T---GGTCT- ---ATGTG-- ---------C

CTGAA---GC TTCTTAGAGG GATAAGCGTC GTCTAGACGC ACGAGATTGA GCAATAACAG

GTCTGTGATG CCCTTAGATG TTCTGGGCCG CACGCGCGCT ACACTGAAGA AATCAGCGTG

T--TCTCCCT CTCCGAGAGG A-GCGGGTAA CCCGTTGAAA CTTCTTCGTG A-TAGGGATT

GGGGCTTGAA ATTCTTCCCC ATGAACGAGG AATTCCCAGT AAGCGCAAGT CATCAGCTTG

CGTTGATTAC GTCCCTGCCC TTTGTACACA CCGCCCGTCG CTACTACCGA TTGAATGATT

TAGTGAGGGC ATCGGACTGG CGCCGGTTGT --GGTCTTC- --------GG GCTACTTCGG

GCTC-GCCGG AAAGATGTCC AAACTTGATT ATTTAGAGGA AGTAAAAGTC GTAACAAGGT

TTCCGTAGGT GAACCTGCAG ATGG-ATCA


Leptomysis_lingvura_lingvura

    

TTGATCCTGC CAGTAGT-AT ATGCTTGTCT CAAAGATTAA GCCATGCATG TCTAAGTACA

GACCAATTTA CGGTGAAACC GCGAATGGCT CATTAAATCA GTTATGGTTC ATTAGATCTT

ACAAATT--- ACTTGGATAA CTGTGGT-AA TTCTAGAGCT AATACATGCA ACTAAG---C

TTCGAC---- --CTCACGGG AGGAGCGCTT TTATTAG--A TCAAAACCAA TCGGGCTTCG

G-----TCGC AAATGTT-GT GGTGACTCTG AATAACTTC- --GCTGAGCG CACAGTCTCC

GCACTGGCGC CGTATCTTTC AAGTGTCTGC CTTATC-AGC TTTCGATTGT AGGTTATGTG

CCTACAATGG CTATAACGGG TAACGGGGAA TCAGGGTTCG ATTCCGGAGA GGGAGCCTGA

GAAACGGCTA CCACATCTAA GGAAGGCAGC AGGCACGCAA ATTACCCACT CCCAGCACGG

GGAGGTAGTG ACGAAAAATA ACGATGCGGG ACTC-TTCCG AGGCTTCGCA ATCGGAATGA

GTTCAATTTA AATCCTTGTA CAAGGACCAA TTGGAGGGCA AGTCTGGTGC CAGCAGCCGC

GGTAATTCCA GCTCCAATAG CGTATATTAA AGTTGCTGCG GTTAAAAAGC TCGTAGTTGG

ATTTCAG--- TTCCGGATTA -ACGG----T GCGCTC--GG CG-A-TTACC G---TCG--C

TGAAC----- -AGTTAGTTG GCTTGCTCGG GGTGCTCTTT ACCGAGTGTC CCT-GTGGCC

AGCATGTTTA CTTTGAAAAA ATTAGAGTGC TTAAAGCAGG CTAT--CGCC TGAATACTTG

TGCATGGAAT AATGGAAAAG GACCTCGGTT CTATTTTATT GGTTTTCGAA CCT-GAGATA

ATGATTAATA GGGACGGACG GGGGCATTCG TATTGCGACG CTAGAGGTGA AATTCTTGGA

CCGTCGCAAG ACGCACAACT GCGAAAGCAT TTGCCCAGAA CGTTTTCTTT AATCAAGAAC

GAAAGTTAGA GGTTCGAAGG CGATCAGATA CCGCCCTAGT TCTAACCATA AACAATGCTG

ACTAGCAATT TGTCTGTGTT AATCCCATGA CTAGACAAGC AGCTTCC-GG GAAACCAAAG

TCTTTGAGTT CCGGGGGAAG TATGGTTGCA AAGCTGAAAC TTAAAGGAAT TGACGGAAGG

GCACCACCAG GAGTGGAGCC TGCGGCTTAA TTTGACTCAA CACGGGAAAT CTCACCAGGC

CCGGACACCG GAAGGATTGA CAGATTAAGA GCTCTTTCTT GATTCGGTGG GTGGTGGTGC

ATGGCCGTTC TTAGTTGGTG GAGCGATTTG TCTGGTTAAT TCCGATTAAA AACGAACGAG

ATTCTAACCT ACTAACTA-G CCAAGGTGTC T---TTTAT- ---GTTTT-- ------G-CC

TTGAA---GC TTCTTAGAGG GATAAGCGTC GTCTAGGCGC ACGAGATTGA GCAATAACAG

GTCTGTGATG CCCTTAGATG TTCTGGGCCG CACGCGCGCT ACACTGAAGA AATCAGCGTG

T--CCTCCCT CTCCGAGAGG A-GCGGGTAA CCCGTTGAAA CTTCTTCGTG A-TAGGGATT

GGGGCCTGAA ATTACTCCCC ATGAACGAGG AATTCCCAGT AAGCGCAAGT CATCAGCTTG

CGTTGATTAC GTCCCTGCCC TTTGTACACA CCGCCCGTCG CTACTACCGA TTGAATGATT

TAGTGAGGGC TTCGGACTGG CGCCTGTTGT --GGTCTTC- --------GG GCTACTTCGG

GCTC-GCCGG AAAGATGTCC AAACTTGATT ATTTAGAGGA AGTAAAAGTC GTAACAAGGT

TTCCGTAGGT GAACCTGCAG ATGG-ATCA


Diamysis_spec.

    

TTGATCCTGC CAGTAGT-AT ATGCTTGTCT CAAAGATTAA GCCATGCATG TCTAAGTACA

GACCGTTACA CGGTGAAACC GCGAATGGCT CATTAAATCA GTTATGGTTC ATTGGATCTT

ACAAGTT--- ACTTGGATAA CTGTGGT-AA TTCTAGAGCT AATACATGCA ACCAAG---C

TCCGAC---- --CGTAAGGG AAGGGCGCTT TTATTAG--A TCAAAACCAA TCGGGCTTCG

G-----TCGT TCCCATT-GT GATGACTCTG AATAACTTTG -TGCTGAGCG TACGGTCT-C

GCGCCGACGC CGCATCTTTC AAGTGTCTGC CTTATC-AGC TTTCGATTGT AGGTTATGCG

CCTACAATGG CTATAACGGG TAACGGGGAA TCAGGGTTCG ATTCCGGAGA GGGAGCCTGA

GAAACGGCTA CCACATCTAA GGAAGGCAGC AGGCACGCAA ATTACCCACT CCCAGCACGG

GGAGGTAGTG ACGAAAAATA ACGATGCGGG ACTC-TTCCG AGGCTTCGCA ATCGGAATGA

GTTCACTTTA AATCCTTGTA CGAGGATCTA TTGGAGGGCA AGTCTGGTGC CAGCAGCCGC

GGTAATTCCA GCTCCAATAG CGTATATTAA AGTTGTTGCG GTTAAAAAGC TCGTAGTTGG

ACTTCAG--- TTGGACGA-- -CGGT----G CGCCTT--GG CG-ATTTACT G---TCGGCC

CGAAC----- -AGCAAGTCG GCTCGCACGG GGTGCTCTTT ACCGAGTGTC CCGAGTGGCG

-GCATGTTTA CTTTGAAAAA ATTAGAGTGC TCAAAGCAGG CCAT--CGCC TGAATAGTTG

TGCATGGAAT GATGGAATAG GACCTCGGTT CTATTTTGTT GGTTTTAAGA ACC-GAGGTA

ATGATTAATA GAGACGGACG GGGGCATTCG TATTGCGACG CTAGAGGTGA AATTCTTGGA

CCGTCGCAAG ACGTACTACT GCGAAAGCAT TTGCCAAGAA CGTTCTCATT AATCAAGAAC

GAAAGTTAGA GGTTCGAAGG CGATCAGATA CCGCCCTAGT TCTAACCATA AACGATGCTG

ACTAGCGATC CGTCTGTGTT AATCCCATGA CTAGACGGGC AGCTTCC-GG GAAACCAAAG

TCTCTGAGTT CCGGGGGAAG TATGGTTGCA AAGCTGAAAC TTAAAGGAAT TGACGGAAGG

GCACCACCAG GAGTGGAGCC TGCGGCTTAA TTTGACTCAA CACGGGGAAC CTCACCAGGC

CCGGACACCG GAAGGATTGA CAGATTGAGA GCTCTTTCTT GATTCGGTGG GTGGTGGTGC

ATGGCCGTTC TTAGTTGGTG GAGCGATTTG TCTGGTTAAT TCCGAT---- AACGAACGAG

ACTTTTACCT GCTAACTA-G TCGGGGGCTC T----TTTA- ---AAGTG-- ------GTCC

CCGCA---GC TTCTTAGAGG GATAAGCGGC TTCTAGCCGC ACGAGATTGA GCAATAACAG

GTCTGTGATG CCCTTAGATG TTCTGGGCCG CACGCGCGCT ACACTGAAGG GATCAACGTG

TA-TTTCCCT CTCCGAGAGG A-GTGGGTAA CCCGTTGAAA CCCCTTCGTG A-TAGGGATA

GTGGCTTGAA ATTTTTCCAC TTCAACGAGG AATTCCCAGT AAGCGCAAGT CATCAGCTTG

CGTTGATTAC GTCCCTGCCC TTTGTACACA CCGCCCGTCG CTACTACCGA TTGAATGATT

TAGTGAGGCC TTCGGACTGG CGCTCTTTGC A-GTCTTTCG --------GG ACCGCTTCGA

GCTC-GCCGG AAAGATGTCC AAACTTGATC ATTTAGAGGA AGTAAAAGTC GTAACAAGGT

TTCCGTAGGT GAACCTGCAG ATGG-ATCA


Limnomysis_benedeni

    

TTGATCCTGC CAGTAGT-AT ATGCTTGTCT CAAAGATTAA GCCATGCATG TCTAAGTACA

GACCGTTACA CGGTGAAACC GCGAATGGCT CATTAAATCA GTTATGGTTC ATTGGATCTT

ACAAGTT--- ACTTGGATAA CTGTGGT-AA TTCTAGAGCT AATACATGCA ACCAAG---C

TCCGAC---- --CGCAAGGG AAGGGCGCTT TTATTAG--A TCAAAACCAA TCGGGCCTCG

G-----TCGT TCCCAAT-GT GATGACTCTG AATAACTTTG -TGCTGAGCG TACGGTCT-C

GCGCCGACGC CGCATCTTTC AAGTGTCTGC CTTATC-AGC TTTCGATTGT AGGTTATGCG

CCTACAATGG CTATAACGGG TAACGGGGAA TCAGGGTTCG ATTCCGGAGA GGGAGCCTGA

GAAACGGCTA CCACATCTAA GGAAGGCAGC AGGCACGCAA ATTACCCACT CCCAGCACGG

GGAGGTAGTG ACGAAAAATA ACGATGCGGG ACTC-TTCCG AGGCTTCGCA ATCGGAATGA

GTTCACTTTA AATCCTTGTA CGAGGATCTA TTGGAGGGCA AGTCTGGTGC CAGCAGCCGC

GGTAATTCCA GCTCCAATAG CGTATATTAA AGTTGTTGCG GTTAAAAAGC TCGTAGTTGG

ACTTCAG--- TTGGACGA-- -CGGT----G CGCCTT--GG CG-ATTTACT G---TCGGCC

CGAAC----- -AGCAAGTCG GCTTGCACGG GGTGCTCTTC ATCGAGTGTC CGCGTGGCCA

-ACATGTTTA CTTTGAAAAA ATTAGAGTGC TCAAAGCAGG CCAT--TGCC TGAATAGTTG

TGCATGGAAT GATGGAATAG GACCTCGGTT CTATTTTGTT GGTTTTAAGA ACC-GAGGTA

ATGATTAATA GAGACGGACG GGGGCATTCG TATTGCGACG CTAGAGGTGA AATTCTTGGA

CCGTCGCAAG ACGTACTACT GCGAAAGCAT TTGCCAAGAA CGTTCTCATT AATCAAGAAC

GAAAGTTAGA GGTTCGAAGG CGATCAGATA CCGCCCTAGT TCTAACCATA AACGATGCTG

ACTAGCGATC CGTCTGTGTT AATCCCATGA CTAGACGGGC AGCTTCC-GG GAAACCAAAG

TCTTTGAGTT CCGGGGGAAG TATGGTTGCA AAGCTGAAAC TTAAAGGAAT TGACGGAAGG

GCACCACCAG GAGTGGAGCC TGCGGCTTAA TTTGACTCAA CACGGGGAAC CTCACCAGGC

CCGGACACCG GAAGGATTGA CAGATTGAGA GCTCTTTCTT GATTCGGTGG GTGGTGGTGC

ATGGCCGTTC TTAGTTGGTG GAGCGATTTG TCTGGTTAAT TCCGAT---- AACGAACGAG

ACTCTAGCCT GCTAACTA-G TCGGAGGGTC T--TCATAC- ---AAGTG-- ------CCCT

CCGCA---GC TTCTTAGAGG GATAAGCGGC ATCTAGCCGC ACGAGATTGA GCAATAACAG

GTCTGTGATG CCCTTAGATG TTCTGGGCCG CACGCGCGCT ACACTGAAGG GATCAGCGTG

TA-TT-CCCT CTCCGAGAGG A-GTGGGTAA CCCGTTGAAA CCCCTTCGTG A-TAGGGATA

GTGGCTTGAA ACTTTTCCAC TTCAACGAGG AATTCCCAGT AAGCGCAAGT CATCAGCTTG

CGTTGATTAC GTCCCTGCCC TTTGTACACA CCGCCCGTCG CTACTACCGA TTGAATGATT

TAGTGAGGCC TTCGGACTGG CGCTCTTTGC A-GTCTCTCG --------GG ACCGCTTCGA

GCTT-GCCGG AAAGATGTCC AAACTTGATC ATTTAGAGGA AGTAAAAGTC GTAACAAGGT

TTCCGTAGGT GAACCTGCAG ATGG-ATCA


Praunus_flexuosus

    

TTGATCCTGC CAGTAGT-AT ATGCTTGTCT CAAAGATTAA GCCATGCATG TCTAAGTACA

GACCGTTACA CGGTGAAACC GCGAATGGCT CATTAAATCA GTTATGGTTC ATTGGATCTT

ACAAGTT--- ACTTGGATAA CTGTGGT-AA TTCTAGAGCT AATACATGCA ACCAAG---C

TCCGAC---- --CGCAAGGG AAGGGCGCTT TTATTAG--A TCAAAACCAA TCGGGCCTCG

G----TCCGC TCCT-TT-GT GATGACTCTG AATAACTTTG ---TTGAGCG CATGGTCTAC

GCACCAGCGC CGCATCTTTC AAGTGTCTGC CTTATC-AGC TTTCGATTGT AGGTTATGCG

CCTACAATGG CTATAACGGG TAACGGGGAA TCAGGGTTCG ATTCCGGAGA GGGAGCCTGA

GAAACGGCTA CCACATCTAA GGAAGGCAGC AGGCACGCAA ATTACCCACT CCCAGCCCGG

GGAGGTAGTG ACGAAAAATA ACGATGCGGG ACTC-TTCCG AGGCTTCGCA ATCGGAATGA

GTTCACTTTA AATCCTTGTA CGAGGATCTA TTGGAGGGCA AGTCTGGTGC CAGCAGCCGC

GGTAATTCCA GCTCCAATAG CGTATATTAA AGTTGTTGCG GTTAAAAAGC TCGTAGTTGG

ATCTCAG--- TT--CCGCCG -CTGG----G CGCCCT--GG CG-ATTTACT G---GCGGTC

CGAAC----- -AGCTCGTCG GCTTGCTCGG GGTGCTCTTC ATCGAGTGTC TCGCTGGCCG

-GCACGTTTA CTTTGAAAAA ATTAGAGTGC TCAAAGCAGG CTAA--TGCC TGAATAGTTG

TGCATGGAAT AATGGAATAG GACCTCGGTT CTATTTTGTT GGTTTTCGGA ACC-GAGGTA

ATGATTAATA GAGACGGACG GGGGCATTCG TATTGCGACG CTAGAGGTGA AATTCTTGGA

TCGTCGCAAG ACGCACTACT GCGAAAGCAT TTGCCAAGAA CGTTCTCATT AATCAAGAAC

GAAAGTTAGA GGTTCGAAGG CGATCAGATA CCGCCCTAGT TCTAACCATA AACGATGCTG

ACTAGCGATC CGTCTGTGTT AATCCCATGA CTAGACGGGC AGCTTCC-GG GAAACCAAAG

TCTTTGAGTT CCGGGGGAAG TATGGTTGCA AAGCTGAAAC TTAAAGGAAT TGACGGAAGG

GCACCACCAG GAGTGGAGCC TGCGGCTTAA TTTGACTCAA CACGGGGAAC CTCACCAGGC

CCGGACACCG GAAGGATTGA CAGATTGAGA GCTCTTTCTT GATTCGGTGG GTGGTGGTGC

ATGGCCGTTC TTAGTTGGTG GAGCGATTTG TCTGGTTAAT TCCGAT---- AACGAACGAG

ACTCTAGCCT GCTAACTA-G TCGGAGGATT A--TCATT-- ----TGTG-- ------TCCT

TCGCA---GC TTCTTAGAGG GATAAGCGGC ATCTAGCCGC ACGAGATTGA GCAATAACAG

GTCTGTGATG CCCTTAGATG TTCTGGGCCG CACGCGCGCT ACACTGAAGG GATCAGCGTG

T--TTTCCTA CACCGAGAGG T-GCGGGTAA CCCGTTGAAA CCCCTTCGTG A-TAGGGATA

GCGGCTTGAA ATTTTTCCGC TTGAACGAGG AATTCCCAGT AAGCGCAAGT CATCAGCTTG

CGTTGATTAC GTCCCTGCCC TTTGTACACA CCGCCCGTCG CTACTACCGA TTGAATGATT

TAGTGAGGCC TTCGGACTGG CGCTCCTTGC A-G-TCTTC- --------GG ACCGCTTCGA

GCCT-GCCGG AAAGATGTCC AAACTTGATC ATTTAGAGGA AGTAAAAGTC GTAACAAGGT

TTCCGTAGGT GAACCTGCAG ATGG-ATCA


Schistomysis_kervillei

    

TTGATCCTGC CAGTAGT-AT ATGCTTGTCT CAAAGATTAA GCCATGCATG TCTAAGTACA

GACCGATATA CGGTGAAACC GCGAATGGCT CATTAAATCA GTTATGGTTC ATTGGATCTT

ACAAGTT--- ACTTGGATAA CTGTGGT-AA TTCTAGAGCT AATACATGCA ACCAAG---C

TCCGAC---- --TGCAAAGG AGGAGCGCTT TTATTAG--A TCAAAACCAA TCGGGTTTCG

G-----CCGC TCCTATT-GT GATGACTCTG AATAACTTTG ---CTGAGCG CATGGTCTAC

GCACCAGCGC CGCATCTTTC AAGTGTCTGC CTTATC-AGC TTTCGATTGT AGGTTATGCG

CCTACAATGG CTATAACGGG TAACGGGGAA TCAGGGTTCG ATTCCGGAGA GGGAGCCTGA

GAAACGGCTA CCACATCTAA GGAAGGCAGC AGGCACGCAA ATTACCCACT CCCAGCCCGG

GGAGGTAGTG ACGAAAAATA ACGATGCGGG ACTC-TTCCG AGGCTTCGCA ATCGGAATGA

GTTCACTTTA AATCCTTGTA CGAGGATCTA TTGGAGGGCA AGTCTGGTGC CAGCAGCCGC

GGTAATTCCA GCTCCAATAG CGTATATTAA AGTTGTTGCG GTTAAAAAGC TCGTAGTTGG

ATCTCAG--- TTGACCGACG -GTGC----G C-CCCT--GG CG-ATT-ACT G---TCGGTG

CGAAC----- -AGCTCGTCG GCTTGCACGC GGTGCTCTTC ACCGAGTGTC GTGCGTGGCT

-GCATGTTTA CTTTGAAAAA ATTAGAGTGC TCAAAGCAGG CTAA--TGCC TGAATAGTTG

TGCATGGAAT AATGGAATAG GACCTCGGTT CTATTTTGTT GGTTTTCGGA ACC-GAGGTA

ATGATTAATA GAGACGGACG GGGGCATTCG TATTGCGACG CTAGAGGTGA AATTCTTGGA

CCGTCGCAAG ACGTACTACT GCGAAAGCAT TTGCCAAGAA CGTTCTCATT AATCAAGAAC

GAAAGTTAGA GGTTCGAAGG CGATCAGATA CCGCCCTAGT TCTAACCATA AACGATGCTG

ACTAGCGATC CGTCTGTGTT AATCCCATGA CTAGACGGGC AGCTTCC-GG GAAACCAAAG

TCTTTGAGTT CCGGGGGAAG TATGGTTGCA AAGCTGAAAC TTAAAGGAAT TGACGGAAGG

GCACCACCAG GAGTGGAGCC TGCGGCTTAA TTTGACTCAA CACGGGGAAC CTCACCAGGC

CCGGACACCG GAAGGATTGA CAGATTGAGA GCTCTTTCTT GATTCGGTGG GTGGTGGTGC

ATGGCCGTTC TTAGTTGGTG GAGCGATTTG TCTGGTTAAT TCCGAT---- AACGAACGAG

ACTCTAGCCT GCTAACTA-G TCGGAGGATT T--ACATAA- ----TATG-- ------TCCT

TTGCA---GC TTCTTAGAGG GATAAGCGGC ATCTAGCCGC ACGAGATTGA GCAATAACAG

GTCTGTGATG CCCTTAGATG TTCTGGGCCG CACGCGCGCT ACACTGAAGG GATCAGCGTG

T--TTTCCTA CTCCGAGAGG G-GCGGGTAA CCCGTTGAAA CCCCTTCGTG A-TAGGGATA

GGGGCTTGAA ATTTTTCCCC TTCAACGAGG AATTCCCAGT AAGCGCAAGT CATCAGCTTG

CGTTGATTAC GTCCCTGCCC TTTGTACACA CCGCCCGTCG CTACTACCGA TTGAATGATT

TAGTGAGGCC TTCGGACTGG CGCTCCTTGC A-G-TTTTC- --------GG ACCGCTTCGA

GCCT-GCCGG AAAGATGTCC AAACTTGATC ATTTAGAGGA AGTAAAAGTC GTAACAAGGT

TTCCGTAGGT GAACCTGCAG ATGG-ATCA


Hemimysis_anomala

    

TTGATCCTGC CAGTAGT-AT ATGCTTGTCT CAAAGATTAA GCCATGCATG TCTAAGTACA

GACCGATATA CGGTGAAACC GCGAATGGCT CATTAAATCA GTTATGGTTC ATTGGATCTT

ACAAGTT--- ACTTGGATAA CTGTGGT-AA TTCTAGAGCT AATACATGCA ACCAAG---C

TCCGAC---- --CGCAAGGG AAGAGCGCTT TTATTAG--A TCAAAACCAA TCGGGCTTCG

G-----TCGT TCCTTTT-GT GATGACTCTG AATAACTTTG ---CTGAGCG CATGGTCTAC

GCACCAGCGC CGCATCTTTC AAGTGTCTGC CTTATC-AGC TTTCGATTGT AGGTTATGCG

CCTACAATGG CTATAACGGG TAACGGGGAA TCAGGGTTCG ATTCCGGAGA GGGAGCCTGA

GAAACGGCTA CCACATCTAA GGAAGGCAGC AGGCACGCAA ATTACCCACT CCCAGCCCGG

GGAGGTAGTG ACGAAAAATA ACGATGCGGG ACTC-TTCCG AGGCTTCGCA ATCGGAATGA

GTTCACTTTA AATCCTTGTA CAAGGATCTA TTGGAGGGCA AGTCTGGTGC CAGCAGCCGC

GGTAATTCCA GCTCCAATAG CGTATATTAA AGTTGTTGCG GTTAAAAAGC TCGTAGTTGG

ATCTCAG--- TT--CCGGAA -CGGT----G CGCCCT--GG CG-ATTTACT G---TCGGTC

CGAAC----- -AGCTAGTCG GCTCGCTTGG GGTGCTCTTT ATCGGGTGTC CCTGTGGCCG

-GCATGTTTA CTTTGAAAAA ATTAGAGTGC TCAAAGCAGG CTAA--TGCC TGAATAGTTG

TGCATGGAAT AATGGAATAG GACCTCGGTT CTATTTTGTT GGTTTTCGGA ACC-GAGGTA

ATGATTAATA GAGACGGACG GGGGCATTCG TATTGCGACG CTAGAGGTGA AATTCTTGGA

CCGTCGCAAG ACGTACTACT GCGAAAGCAT TTGCCAAGAA CGTTCTCATT AATCAAGAAC

GAAAGTTAGA GGTTCGAAGG CGATCAGATA CCGCCCTAGT TCTAACCATA AACGATGCTG

ACTAGCGATC CGTCTGTGTT AATCCCATGA CTAGACGGGC AGCTTCC-GG GAAACCAAAG

TCTTTGAGTT CCGGGGGAAG TATGGTTGCA AAGCTGAAAC TTAAAGGAAT TGACGGAAGG

GCACCACCAG GAGTGGAGCC TGCGGCTTAA TTTGACTCAA CACGGGGAAC CTCACCAGGC

CCGGACACCG GAAGGATTGA CAGATTGAGA GCTCTTTCTT GATTCGGTGG GTGGTGGTGC

ATGGCCGTTC TTAGTTGGTG GAGCGATTTG TCTGGTTAAT TCCGAT---- AACGAACGAG

ATTTTAGCCT GCTAACTA-G TCGGCAGATT A----CTG-- -----ATG-- ------TCTG

CCGCA---GC TTCTTAGAGG GATAAGCGGC ATCTAGCCGC ACGAGATTGA GCAATAACAG

GTCTGTGATG CCCTTAGATG TTCTGGGCCG CACGCGCGCT ACACTGAAGG GATCAGCGTG

T--TTGCCTA CACCGAGAGG T-GCGGGTAA CCCGTTGAAA CCCCTTCGTG A-TAGGGATT

GGGGCTTGAA ATTCTTCCCC ATCAACGAGG AATTCCCAGT AAGCGCAAGT CATCAGCTTG

CGTTGATTAC GTCCCTGCCC TTTGTACACA CCGCCCGTCG CTACTACCGA TTGAATGATT

TAGTGAGGCC TTCGGACTGG CGCTCCTTGC A-G-TCTTC- --------GG ACCGCTTCGA

GCCT-GCCGG AAAGATGTCC AAACTTGATC ATTTAGAGGA AGTAAAAGTC GTAACAAGGT

TTCCGTAGGT GAACCTGCAG ATGG-ATCA


Siriella_armata

    

TTGATCCTGC CAGTAGT-AT ATGCTTGTCT CAAAGATTAA GCCATGCATG TCTAAGTACA

GACCGATATA CAGTGAACCT GCGAATGGCT CATTAAATCA GTTATGGTTC ATTGGATCTT

ACATCTT--- ACTTGGATAA CTGTGGT-AA TTCTAGAGCT AATACATGCA ACAAAG---C

TCCGAC---- --CTCTAGGG AAGAGCGCTT TTATTAG--A TCAAAACCAA ACGGGCTTCG

G-----TCTT TCCCTTT-GT GATGACTCTG AATAACTTTG ---CTGAGCG CAAGGTCTCC

GCACCGGCGC CGCATCTTTC AAGTGTCTGC CTTATC-AGC TTTCGATTGT AGGTTATGCG

CCTACAATGG CTATAACGGG TAACGGGGAA TCAGGGTTCG ATTCCGGAGA GGGAGCCTGA

GAAACGGCTA CCACATCTAA GGAAGGCAGC AGGCACGCAA ATTACCCACT CCCGGCTCGG

GGAGGTAGTG ACGAAAAATA ACGATGCAGG ACTC-TTCCG AGGCTTTGCA ATCGGAATGA

GTTCACTTTA AATCCTTTGA CAAGGATCCA TTGGAGGGCA AGTCTGGTGC CAGCAGCCGC

GGTAATTCCA GCTCCAATAG CGTATATTAA AGTTGCTGCG GTTAAAAAGC TCGTAGTTGG

ATCTCAG--- TTGACCGA-- -CGGT----T CGCCCT--GG CG-ATTTACT G---TCGGTC

CAAAC----- -AGATCGTCG GCTCGCACGG GGTGCTCTTC ATCGAGTGTC CCGCGTGGCT

-GCATGTTTA CTTTGAAAAA ATTAGAGTGC TCAAAGCAGG CTAT--CGCC TGAATAGTTG

TGCATGGAAT GATGGAAAAG GACCTCGGTT CTATTTTGTT GGGTTTAGGA ACC-GAGGTA

ATGATAAAAA GAGACGGACG GGGGCATTCG TATTGCGACG CTAGAGGTGA AATTCTTGGA

CCGTCGCAAG ACGAACTACT GCGAAAGCAT TTGCCAAGTA CGTTCTCATT AATCAAGAAC

GAAAGTTAGA GGTTCGAAGG CGATCAGATA CCGCCCTAGT TCTAACTGTA AACTTTGCTG

ACTAGTGATC CGCTATTGTT AATCCCATGA CTTAGCGGGC AACTTCC-GG GAAACCAAAG

TCTTTGAGTT CCGGGGGAAG TATGGTTGCA AAGCTGAAAC TTAAAGGAAT TGACGGAAGG

GCACCACCAG GAGTGGAGCC TGCGGCTTAA TTTGACTCAA CACGGGGAAC CTCACCAGGC

CCGGACACCG GAAGGATTGA CAGATTGAGA GCTCTTTCTT GATTCGGTGG GTGGTGGTGC

ATGGCCGTTC TTAGTTGGTG GAGCGATTTG TCTGGTTAAT TCCGAT---- AACGAACGAG

ACTCTAGCCT GCTAACTA-G TCGGGAGGTT T--A-ATAC- ---AATTG-- ------CCTT

CCGCA---GC TTCTTAGAGG GATAAGCGGC TTCTAGCCGC ACGAGATTGA GCAATAACAG

GTCTGTGATG CCCTTAGATG TTCTGGGCCG CACGCGCGCT ACACTGAAGG GATCAGCGTG

T--CCTCCCT CTCCGAGAGG A-GCGGGTAA CCCGTTGAAA CCCCTTCGTG A-TAGGGACT

GGGGCTTGAA ATTACTCCCC ACCAACGAGG AATTCCCAGT AAGCGCAAGT CATCAGCTTG

CGTTGATTAC GTCCCTGCCC TTTGTACACA CCGCCCGTCG CTACTACCGA TTGAATGATT

TAGTGAGGCC TTCGGACTGG CGCCCATTGC G-G-TTCTC- --------GG ACCGCTTCGG

GC-T-GACGG AAAGATGTCC AAACTTGATC ATTTAGAGGA AGTAAAAGTC GTAACAAGGT

TTCCGTAGGT GAACCTGCAG ATGG-ATCA


Siriella_jaltensis

    

TTGATCCTGC CAGTAGT-AT ATGCTTGTCT CAAAGATTAA GCCATGCATG TCTAAGTACA

GACCGATATA CGGTGAAACC GCGAATGGCT CATTAAATCA GTTATGGTTC ATTGGATCTT

ACATCTT--- ACTTGGATAA CTGTGGT-AA TTCTAGAGCT AATACATGCA ACAAAG---C

TCCGAC---- --CGCAAGGG AAGAGCGCTT TTATTAG--A TCAAAACCAA ACGGACTCCG

G-----TCTT TCCCTTT-GT GATGACTCTG AATAACTTTG ---TTGAGCG CAAGGTCTCC

GCACCGGCGC CGCATCTTTC AAGTGTCTGC CTTATC-AGC TTTCGATTGT AGGTTATGCG

CCTACAATGG CTATAACGGG TAACGGGGAA TCAGGGTTCG ATTCCGGAGA GGGAGCCTGA

GAAACGGCTA CCACATCTAA GGAAGGCAGC AGGCACGCAA ATTACCCACT CCCGGCTCGG

GGAGGTAGTG ACGAAAAATA ACGATGCAGG ACTC-TTCCG AGGCTTTGCA ATCGGAATGA

GTT-ACTTTA AATCCTTTGA CGAGGATCCA TTGGAGGGCA AGTCTGGTGC CAGCAGCCGC

GGTAATTCCA GCTCCAATAG CGTATATTAA AGTTGCTGCG GTTAAAAAGC TCGTAGTTGG

ATCTCAG--- TTGACCGA-- -CGGT----T CGCCCT--GG TG-ATTTACT G---TCGGTC

CAAAC----- -AGATCGTCG GCTCGCACGG GGTGCTCTTC ATCGAGTGTC CCGCGTGGCT

-GCATGTTTA CTTTGAAAAA ATTAGAGTGC TCAAAGCAGG CTAT--CGCC TGAATAGTTG

TGCATGGAAT GATGGAATAG GACCTCGGTT CTATTTTGTT GGGTTTAGGA ACC-GAGGTA

ATGATTAAAA GAGACGGACG GGGGCATTCG TATTGCGACG CTAGAGGTGA AATTCTTGGA

CCGTCGCAAG ACGAACTACT GCGAAAGCAT TTGCCAAGTA CGTTCTCATT AATCAAGAAC

GAAAGTTAGA GGTTCGAAGG CGATCAGATA CCGCCCTAGT TCTAACTGTA AACTTTGCTG

ACTAGCGATC CGTCTGTGTT AATCCCATGA CTAGGCGGGC AGCTTCC-GG GAAACCAAAG

TCTTTGAGTT CCGGGGGAAG TATGGTTGCA AAGCTGAAAC TTAAAGGAAT TGACGGAAGG

GCACCACCAG GAGTGGAGCC TGCGGCTTAA TTTGACTCAA CACGGGGAAC CTCACCAGGC

CCGGACACCG GAAGGATTGA CAGATTGAGA GCTCTTTCTT GATTCGGTGG GTGGTGGTGC

ATGGCCGTTC TTAGTTGGTG GAGCGATTTG TCTGGTTAAT TCCGAT---- AACGAACGAG

ACTCTAGCCT GCTAACTA-G TCGGAGGGTT T--A-ATAC- ---AATTG-- ------CCCT

CCGCA---GC TTCTTAGAGG GATAAGCGGC ATCTAGCCGC ACGAGATTGA GCAATAACAG

GTCTGTGATG CCCTTAGATG TTCTGGGCCG CACGCGCGCT ACACTGAAGG GATCAGCGTG

T--CCTCCCT CTCCGAGAGG A-GCGGGTAA CCCGTTGAAA CCCCTTCGTG A-TAGGGACT

GCGGCTTGAA ACTTTTCCGC ACCAACGAGG AATTCCCAGT AAGCGCAAGT CATCAGCTTG

CGTTGATTAC GTCCCTGCCC TTTGTACACA CCGCCCGTCG CTACTACCGA TTGAATGATT

TAGTGAGGCC TTCGGACTGG CGCCCATTGC G-G-TCCTC- --------GG ACCGCTTCGG

GC-T-GACGG AAAGATGTCC AAACTTGATC ATTTAGAGGA AGTAAAAGTC GTAACAAGGT

TTCCGTAGGT GAACCTGCAG ATGG-ATCA


Siriella_clausii

    

TTGATCCTGC CAGTAGT-AT ATGCTTGTCT CAAAGATTAA GCCATGCATG TCTAAGTACA

GACCGAAACA AGGTGAAMCC GCGAATGGCT CATTAAATCA GTTATGGTTC ATTGGATCTT

ACATCTT--- ACTTGGATAA CTGTGGT-AA TTCTAGAGCT AATACATGCA ACAAAG---C

TCCGAC---- --CGCAAGGG AGGAGCGCTT TTATTAG--A TCAAAACCAA ACGGGCTTCG

G-----TCTT TCCCTTT-GT GATGACTCTG AATAACTTTG ---CTGAGCG CAAGGTCTCC

GCACCGGCGC CGCATCTTTC AAGTGTCTGC CTTATC-AGC TTTCGATTGT AGGTTATGCG

CCTACAATGG CTATAACGGG TAACGGGGAA TCAGGGTTCG ATTCCGGAGA GGGAGCCTGA

GAAACGGCTA CCACATCTAA GGAAGGCAGC AGGCACGCAA ATTACCCACT CCCGGCTCGG

GGAGGTAGTG ACGAAAAATA ACGATGCAGG ACTC-TTCCG AGGCTTTGCA ATCGGAATGA

GTTCACTTTA AATCCTTTGA CAAGGATCCA TTGGAGGGCA AGTCTGGTGC CAGCAGCCGC

GGTAATTCCA GCTCCAATAG CGTATATTAA AGTTGCTGCG GTTAAAAAGC TCGTAGTTGG

ATCTCAG--- TTGACCGA-- -CGGT----T CGCCCT--GG TG-ATTTACT G---TCGGTC

CAAAC----- -AGATCGTCG GCTCGCACGG GGTGCTCTTT ACCGAGTGTC CCTTGTGGCT

-GCATGTTTA CTTTGAAAAA ATTAGAGTGC TCAAAGCAGG CTGT--CGCC TGAATAGTTG

TGCATGGAAT GATGGAATAG GACCTCGGTT CTATTTTGTT GGTTCTAGGA ACC-GAGGTA

ATGATTAAAA GAGACGGACG GGGGCATTCG TATTGCGACG CTAGAGGTGA AATTCTTGGA

CCGTCGCAAG ACGAACTACT GCGAAAGCAT TTGCCAAGTA CGTTCTCATT AATCAAGAAC

GAAAGTTAGA GGTTCGAAGG CGATCAGATA CCGCCCTAGT TCTAACTGTA AACCTTGCTG

ACTAGCGATC CGTCTGTGTT AATCCCATGA CTAGGCGGGC AGCTTCC-GG GAAACCAAAG

TCTTTGAGTT CCGGGGGAAG TATGGTTGCA AAGCTGAAAC TTAAAGGAAT TGACGGAAGG

GCACCACCAG GAGTGGAGCC TGCGGCTTAA TTTGACTCAA CACGGGGAAC CTCACCAGGC

CCGGACACCG GAAGGATTGA CAGATTGAGA GCTCTTTCTT GATTCGGTGG GTGGTGGTGC

ATGGCCGTTC TTAGTTGGTG GAGCGATTTG TCTGGTTAAT TCCGAT---- AACGAACGAG

ACTCTAGCCT GCTAACTA-G TCGGAGGGTT T--A-ATAC- ---AAGTG-- ------CCCT

CCGCA---GC TTCTTAGAGG GATAAGCGGC ATCTAGCCGC ACGAGATTGA GCAATAACAG

GTCTGTGATG CCCTTAGATG TTCTGGGCCG CACGCGCGCT ACACTGAAGG GATCAGCGTG

T--CCTCCCT CTCCGAGAGG A-GCGGGTAA CCCGTTGAAA CCCCTTCGTG A-TAGGGATT

GGGGCTTGAA ATTACTCCCC ATCAACGAGG AATTCCCAGT AAGCGCAAGT CATCAGCTTG

CGTTGATTAC GTCCCTGCCC TTTGTACACA CCGCCCGTCG CTACTACCGA TTGAATGATT

TAGTGAGGCC TTCGGACTGG CGCCCATTGC G-G-TCGTC- --------TG ACCGCTTCGG

GC-T-GACGG AAAGATGTCC AAACTTGATC ATTTAGAGGA AGTAAAAGTC GTAACAAGGT

TTCCGTAGGT GAACCTGCAG ATGG-ATCA


Paramesopodopsis_rufa

    

TTGATCCTGC CAGTAGT-AT ATGCTTGTCT CAAAGATTAA GCCATGCATG TCTAAGTACA

GACCGAAACC CGGTGAAACC GCGAATGGCT CATTAAATCA GTTATGGTTC ATTAGAGCCT

ACAAGTT--- ACATGGATAA CTGTGGT-AA TTCTAGAGCT AATACATGCA ACCAAG---C

TCCGAC---- --CGCAAGGG AAGAGCGCTT TTATTAG--A TCAAAACCAG ACGGATTTCG

A-----TCCG ATCTTGT-GT GATGACTCTG GATAACTTTG ---TTGAGCG CATGGTCC-T

GCACCAGCGC CACATCTTTC AAGTGTCTGC CTTATC-AGC TTTCGATTGT AGATTATCTG

CCTACAATGG CTATAACGGG TAACGGGGAA TCAGGGTTCG ATTCCGGAGA GGGAGCCTGA

GAAACGGCTA CCACATCTAA GGAAGGCAGC AGGCACGCAA ATTACCCAAT CCCAGCCTGG

GGAGGTAGTG ACGAAAAATA ACGATGCGGA ACTCTAATAG AGGCTTCGCA ATTGGAATGA

GTTCACTTTA AATCCTTGTA CGAGGATCAA TTGGAGGGCA AGTCTGGTGC CAGCAGCCGC

GGTAATTCCA GCTCCAATAG CGTATATTAA AGTTGTTGCG GTTAAAAAGC TCGTAGTTGG

ATCTGTG--- -TCACGGCCA GAGGG----- TGCCACT-GG TG-A-TTACT G---TTTG-C

TGTAC----- -AGAAAGTTG ACTCCCATGG GGTGCTTTTA ACCGAGTGTC CCGTGAGGTG

-ACAAGTTTA CTTTGAAAAA ATTAGAGTGC TCAAAGCAGG CTGA--AGCC TGAATAGCTG

TGCATGGAAT AATGAAATAG GACCTCGGTT CTATTTTGTT GGTTTTCGGA ACCA-AGGTA

ATGATTAATA AAGACGGACG GGGGCATTCG TATTGCGACG CTAGAGGTGA AATTCTTGGA

CCGTCGCAAG ACGCACTACT GCGAAAGCAT TTGCCAAGAA CGTTTTTATT AATCAAGAAC

GAAAGTTAGA GGTTCGAAGG CGATCAGATA CCGCCCTAGT TCTAACCATA AACGGTGTTG

ACTAGCGATC CATCTGTGTT AATCAAATGA CTAGATGGGC AGCTTCC-GG GAAACCAAAG

TGTTTGAGTT CCGGGGGAAG TATGGTTGCA AAGCTGAAAC TTAAAGGAAT TGACGGAAGG

GCACCACCAG GAGTGGAGCC TGCGGCTTAA TTTGACTCAA CACGGGGAAA CTCACCAGGC

CCGGACACCG GAAGGATTGA CAGATTGAGA GCTCTTTCTT GATTCGGTGG GTGGTGGTGC

ATGGCCGTTC TTAGTTGGTG GAGCGATTTG TCTGGTTGAT TCCGAT---- AACGAGCGAG

ACTCCTTCCT GCTAAATA-G ACAGTGGGTT C--ACATG-- ---ATGTG-- ------TCCA

CTGTG---GC TTCTTAGAGG GATAAGTGGC ATCTAGCCAC ACGAGACTGA GCAATAACAG

GTCTGTGATG CCCTTAGATG TTCTGGGCCG CACGCGCGCT ACACTGAAGG GATCAGCGTG

T--TTACCTA CACCGAGAGG T-GCGGGTAA CCCGTTGAAA CCCCTTCGTG A-TTGGGATT

GGGGCTTGAA ATTATTCCCC ATCAACGAGG AATTCCCAGT AAGCGCAAGT CATCAGCTTG

CGTTGATTAC GTCCCTGCCC TTTGTACACA CCGCCCGTCG CTACTACCGA TTGAATGATT

TAGTGAGGAC TTCGGACTGG CCCTCTTTGC A-G--CTTCA C-------TG -CCGCATCGA

GGCT-GACGG AAAGATGTCC AAACTTGATC ATTTAGAGGA AGTAAAAGTC GTAACAAGGT

TTCCGTAGGT GAACCTGCAG ATGG-ATCA


Schistomysis_spiritus

    

TTGATCCTGC CAGTAGT-AT ATGCTGGTCT CAAAGATTAA GCCATGCATG TCTAAGTACA

GACCGTTACA CGGTGAAACC GCGAATTGCT CATTAAATCA GTGATGGTTT AAAGGATCTT

ACACAAT--- ACTTGGATAA CTGTGGC-AA TTCTAGAGCT AATACATACA ACCAAA---C

TCCACC---- --CGTAAGGG AAGGAGGCCT TTATTAT--A TCAAAACCGA CCGGGATTAT

A-----TCGC TTTTATT-GT GATGAATCAT CGTAACTTTG ---TTGAGCG CATGGTCTAC

GCACCAGCGC CGTATCTTTC AAGTGTCTGC CTTATC-AGC TCTCGACTGT CGGTTATATG

CCTACACTGG CAATAACGGG TAACGGGGAA TCAGGGTTCG ATTCCGGAGA GGGAGCCTGA

GAAACAGCTA CCACATCTAA GGAAGGCAGC AGGCACGCAA ATTACCCACT CCCAGCTCGG

GGAGGTAGTG ACGAAAAATA ACGATGCGTG ACTAGTTTTA ATACCACGCA ATCGGAATGA

GTTCAATTTA AATCCTTGTA CGAGGACCA- TTGGAGGGCA AGTCTGGTGC CAGCAGCCGC

GGTAACTCCA GCTCCAATAG CGTATATTAA AGTTGCTGCG GCTAAAAGGC TCGTAGTTTG

ACGTGAG--- -TCG-AATCA -CGGT----A GAGCAT--TT AA-CTTAACT T---TGGT-T

GGGAC----- -CCAAAGTCG GCTCGCTCCC GGTGCTCTTT ATCGAGTGTC GGGCGTGGCT

-GCATGTTTA CTTTGAAAAA ATTTGAGTGC TCAAAGCAGG CTAT--CGCC TGAATAGGGG

TGCATGGAAT AATGAAATAT GACCTTGGTT CTATTTTTTA GGTTTTCTGA ACCT-AGGTA

ATGATTAACA AAGGCGGATG GGGGCATTCG TACTGCGACG CTAGAGGTGA AATTCTTGGA

CCGTCGCAAG ACGTACTAAT GCGAAAGCAT TTGCCAAATA CGCGCTTGTT AATAAAGATC

GAAAATTAGA GGTTCGAAGG CGATCAGATA CCGCTCTAGT TCTAATCGTA AACGATGCTG

ACTAGCGATT CGTTTATGTA AATCCCATGA CTAGACGGGC AGCTAAA-GG GAAACCAAAG

TTTTTGAGTT CCGGGGGAAG TATTGTTGCA AAGCCGAAAC TTAAAGGAAT TGACGGAAGG

GCACCACCAG GAGTGGAGCC TGCGGCTTAA TTTGACTCAA CACGGGGAAC CTTACCAGGT

CCGGACATTG GAAGGATTGA CAGATTGAGG GCTCTTTCTT AATTCGGTGG GTGGTGGTGC

ATGGCCGTTC TTAGTTGGTG GAGCGATTTG TCTGGTTAAT TCCGAT---- AACGAGCGAG

ACTCCAACGT ACTAACTA-G TCGGGGGATT ------TG-- ---ATATG-- ------TACC

CTGAA---GC TTCTTAGAGG GATTAGCGGC ACTTAGCCGC ACGAAATGGA GCAATAACAG

GTCTGTGATG CCCTTAGATG TTCTGGGCCG CACGCGTGCT ACATTGAAGG GATCAGCGTG

T--TTTCCTA CTCTGAGAGG A-GCGGGTAA CCCGTTGAAA TCCTTTCGTG GCTTGGGATA

GGGGCTTAAA ATTGTTCCCC TTTAACGAGG AATTCCTAGT AAGCGCAAGT CATCAGCTTG

CGTTGATTAC GTCCCTGCCT TTTGTACACA CCGCCCGTCG CTACTACCGA T-GAATGACT

TAGTGAGGCC TTTGGACTGG CGTTCCTTGC A-G--TTTCA ---------T ACTGC-TTGG

CGCT-GCCGG AAAGATGCCC AAGCTTGATC ATTTAGAGGA AGTAAAAGTC GTAACAAGGT

TTCCGTAGGT GAACCTGCAG ATGG-ATCA


Archaeomysis_japonica

    

TTGATCCTGC CAGTAGT-TT ATGCTTGTCT CAAAGATTAA GCCATGCATG TCTAAGTACA

GACCATTATA AGGTGAAACC GCGAATGGCT CATTAAATCA GTTATGGTTC ATTAGATCTT

ACTTCCT--- ACTTGGATAA CTGTGGT-AA TTCTAGAGCT AATACATGCA ACTAAG---C

TCCGAC---- --TTTTGAGT GCGGGTGCTT GTATTAG--A TCAAAACCAA TCGGGCTTCG

G-----TCCG TTACATT-GT GATGACTCTG AATAACTTTT ---TCGAGCG CACGGTCCTC

GTACCGGCGC CGTATCTTTC AAGTGTCTGC CTTATC-AGC TTTCGATTGT AGGTTACGTG

CCTACAATGG CTATAACGGG TAACGGGGAA TCAGGGTTCG ATTCCGGAGA GGGAGCCTGA

GAAACGGCTA CCACATCTAA GGAAGGCAGC AGGCACGCAA ATTACCCACT CCCAGCTCGG

GGAGGTAGTG ACGAAAAATA ACGATGCGGG ACTC-ATCCG AGGCTTCGCA ATCGGAATGA

GTGCACTTTA AATCCTTTGA CAAGGATCAA TTGGAGGGCA AGTCTGGTGC CAGCAGCCGC

GGTAATTCCA GCTCCAATAG CGTATATTAA AGTTGTTGCG GTTAAAAAGC TCGTAGTTGG

ATCCGAG--- TTCGGGGCCG TGGGT---TC CCGCCA--GG CGTTTTAACT G--ACGGTCT

CGGGC----- -ATTGGGT-G CGGTTCA--- --TTCTCTTC AACGAGCGTC CCGTGTGTCC

GACATGTTTA CTTTGAAAAA ATTAGAGTGC TCAAAGCAGG CTTATGTACC TGAATAGTTG

TGCATGGAAT AATGGAATAG GATCTCGGTT CTATTTTGTT GGTTTTAAGC ACCAGAGA-A

ATGATTAAAA GGGACGGACG GGGGCATCCG TATTGCGACG CTAGAGGTGA AATTCTTGGA

CCGTCGCAAG ACGAACTACT GCGAAAGCAT TTGCCAAGCA CGTTCCCATT AATCAAGAAC

GAAAGTTAGA GGATCGAAGG CGATCAGATA CCGCCCTAGT TCTAACTCTA AACTATGCTG

ACTAGCGATC CGTCTGTGTT AATCCCATGA CTAGACGGGC AGCTTCC-GG GAAACCAAAG

TCTTTGAGTT CCGGGGGAAG TATGGTTGCA AAGCTGAAAC TTAAAGGAAT TGACGGAAGG

GCACCACCAG GAGTGGAGCC TGCGGCTTAA TTTGACTCAA CACGGGGAAC CTCACCAGGC

CCGGACACTG GAAGGATTGA CAGATTGAGA GCTCTTTCTT GATTCGGTGG GTGGTGGTGC

ATGGCCGTTC TTAGTTGGTG GAGCGATTTG TCTGGTTAAT TCCGAT---- AACGAACGAG

ACTTTGGCCT ACTAAATACG TTGACACGTC --CTCATATG TAAAGGCG-- ------TGCC

T-AT-----C TTCTTAGAGG GATAAGCGGC GTCTAGCCGC ACGAGATTGA GCAATAACAG

GTCTGTGATG CCCTTAGATG TTCTGGGCCG CACGCGCGCT ACACTGAAGG GATCAGCGTG

C--TTTCCTT GCCCGAGAGG G-CCGGGTAA CCCGTTGAAA CCCCTTCGTG A-TAGGGATT

GGGGCTTGAA ACTGTTCCCC ATTAACGAGG AATTCCCAGT AAGCGCAAGT CATCAGCTTG

CGTTGATTAC GTCCCTGCCC TTTGTACACA CCGCCCGTCG CTACTACCGA TTGAATGATT

TAGTGAGGCC TTCGGACCGG CGTCCGTCGC ACATCGCTCG TAACACAGTG ATCGCGACGG

CAC--GACAG AAAGATGTCC AAACTTGATC ATTTAGAGGA AGTAAAAGTC GTAACAAGGT

TTCCGTAGGT GAACCTGCAG ATGG-ATCA


Archaeomysis_kokuboi

    

TTGATCCTGC CAGTAGT-TT ATGCTTGTCT CAAAGATTAA GCCATGCATG TCTAAGTACA

GACCATTACA AGGTGAAACC GCGAATGGCT CATTAAATCA GTTATGGTTC ATTAGATCTT

ACATCCT--- ACTTGGATAA CTGTGGT-AA TTCTAGAGCT AATACATGCA ACCAAG---C

TCCGAC---- --TTCAAATG AGGAGCGCTT TTATTAG--A TCAAAACCAA TCGGGCTTCG

G-----TCCG CCAATTT-GT GATGACTCTG AATAACTTCG ---CCGAGCG CACGGTT-TT

ACACCGGCGC CATATCTTTC AAGTGTCTGC CTTATC-AGC TTTCGATTGT AGGTTACGTG

CCTACAATGG CTATAACGGG TAACGGGGAA TCAGGGTTCG ATTCCGGAGA GGGAGCCTGA

GAAACGGCTA CCACATCTAA GGAAGGCAGC AGGCACGCAA ATTACCCACT CCCAGCTCGG

GGAGGTAGTG ACGAAAAATA ACGATGCGGG ACTC-ATCCG AGGCTTCGCA ATCGGAATGA

GTGCACTTTA AATCCTTTGA CAAGGATCAA TTGGAGGGCA AGTCTGGTGC CAGCAGCCGC

GGTAATTCCA GCTCCAATAG CGTATATTAA AGTTGTTGCG GTTAAAAAGC TCGTAGTTGG

ATCCGAG--- TTTG---TCG TCGGT----T CGCCTT--GG CG-TTATACT G--ACGATCT

-GGAC----- -ATTGGGTCG TGGTTCACGG GGTTCTCTTC AACGAGCGTC CCGTGTGTCC

GATATGTTTA CTTTGAAAAA ATTAGAGTGC TCAAAGCAGG CTGAC-CGCC TGAATAGTTG

TGCATGGAAT AATGGAATAG GATCTCGGTT CTATTTTGTT GGTTTTAAGC ACCAGAGA-A

ATGATTAAAA GGGACGGACG GGGGCATCCG TATTGCGACG CTAGAGGTGA AATTCTTGGA

CCGTCGCAAG ACGAACTACT GCGAAAGCAT TTGCCAAGAA CGCTCCCATT AATCAAGAAC

GAAAGTTAGA GGATCGAAGG CGATCAGATA CCGCCCTAGT TCTAACCTTA AACTATGCTG

ACTAACGATC CGTCTGTGTT AATCCCATGA CTAGACGGGC AGCTTCC-GG GAAACCAAAG

TCTTTGAGTT CCGGGGGAAG TATGGTTGCA AAGCTGAAAC TTAAAGGAAT TGACGGAAGG

GCACCACCAG GAGTGGAGCC TGCGGCTTAA TTTGACTCAA CACGGGGAAC CTCACCAGGC

CCGGACACTG GAAGGATTGA CAGATTGAGA GCTCTTTCTT GATTCGGTGG GTGGTGGTGC

ATGGCCGTTC TTAGTTGGTG GAGCGATTTG TCTGGTTAAT TCCGAT---- AACGAACGAG

ACTTTAGCCT ACTAAATA-G TGGACACGTT --CTTATAC- --AAGGCG-- ------TGCC

TTAT-----C TTCTTAGAGG GATAAGCGGC GTCTAGCCGC ACGAGATTGA GCAATAACAG

GTCTGTGATG CCCTTAGATG TTCTGGGCCG CACGCGCGCT ACACTGAAGG GATCAGCGTG

C--TTTCCTT GCTCGAGAGG G-CCGGGTAA CCCGTTGAAA CCCCTTCGTG A-TAGGGATT

GGGGCTTGAA ATTGTTCCCC ATTAACGAGG AATTCCCAGT AAGCGCAAGT CATCAGCTTG

CGTTGATTAC GTCCCTGCCC TTTGTACACA CCGCCCGTCG CTACTACCGA TTGAATGATT

TAGTGAGGCC TTCGGACCGG CGTCCGCTGC --GTTCTTC- --------GG ATCGCTCCGG

CAC--GACAG AAAGATGTCC AAACTTGATC ATTTAGAGGA AGTAAAAGTC GTAACAAGGT

TTCCGTAGGT GAACCTGCAG ATGG-ATCA


Gastrosaccus_psammodytes

    

TTGATCCTGC CAGTAGT-TT ATGCTTGTCT CAAAGATTAA GCCATGCATG TCTAAGTACA

GACCATTACA AGGTGAAACC GCGAATGGCT CATTAAATCA GTTATGGTTC ATTAGATCTT

ACTTCCT--- ACTTGGATAA CTGTGGT-AA TTCTAGAGCT AATACATGCA ACCAAG---C

TCCGAC---- --TTTATATG AGGAGCGCTT TTATTAG--A TCAAAACCAA TCGGATCTCG

G-----TCCG TTAGTTT-GT GGTGACTCTG AATAACTTTG ---TTGAGCG CATGGTCCTA

GCACCGGCGC CGCATCTTTC AAGTGTCTGC CTTATC-AGC TTTCGATTGT AGGTTATGCG

CCTACAATGG CTATAACGGG TAACGGGGAA TCAGGGTTCG ATTCCGGAGA GGGAGCCTGA

GAAACGGCTA CCACATCTAA GGAAGGCAGC AGGCACGCAA ATTACCCACT CCCAGCACGG

GGAGGTAGTG ACGAAAAATA ACGATGCGGG ACTC-ATCCG AGGCTTCGCA ATCGGAATGA

GTGCACTTTA AATCCTTTGA CGAGGATCTA TTGGAGGGCA AGTCTGGTGC CAGCAGCCGC

GGTAATTCCA GCTCCAATAG CGTATATTAA AGTTGTTGCG GTTAAAAAGC TCGTAGTTGG

ATCTGAG--- TTTGGTGTCG ACGGT----T CGCCTCT-GG CG--TTAACT G---TCG-CC

TGAAC----- -AGTGGGTCG TGTTGCACGG GGTGTTCTTC AATGAGTGTC CC-GCTGGAC

GACATGTTTA CTTTGAAAAA ATTAGAGTGC TCAAAGCAGG CTTTC-CGCC TGAATAGTTG

TGCATGGAAT AATGGAATAG GACCTCGGTA CTATTTTGTT GGTTTTAAG- ACCAGAGGTA

ATGATTAATA GGGACGGACG GGGGCATTCG TATTGCGACG CTAGAGGTGA AATTCTTGGA

CCGTCGCAAG ACGAACTACT GCGAAAGCAT TTGCCAAGAA CGTTCCCATT AATCAAGAAC

GAAAGTTAGA GGATCGAAGG CGATCAGATA CCGCCCTAGT TCTAACCATA AACGATGCTG

ATTAGCGATC CGTCTGTGTT AATCCCATGA CTAGACGGGC AGCTTCC-GG GAAACCAAAA

TCTTTGAGTT CCGGGGGAAG TATGGTTGCA AAGCTGAAAC TTAAAGGAAT TGACGGAAGG

GCACCACCAG GAGTGGAGCC TGCGGCTTAA TTTGACTCAA CACGGGGAAC CTCACCAGGC

CCGGACACTG GAAGGATTGA CAGATTGAGA GCTCTTTCTT GATTCGGTGG GTGGTGGTGC

ATGGCCGTTC TTAGTTGGTG GAGCGATTTG TCTGGTTAAT TCCGAT---- AACGAACGAG

ACTTTGGCCT GCTAAATA-G TGGACGTGTT --TTTATAC- -AAAGGCA-- ------CGTG

CTATT---TC TTCTTAGAGG GATAAGCGGC GTCTAGCCGC ACGAGATTGA GCAATAACAG

GTCTGTGATG CCCTTAGATG TTCTGGGCCG CACGCGCGCT ACACTGAAGG GATCAGCGTG

C--TTTCCTT CCCCGAGAGG G-GCGGGTAA CCCGTTGAAA CCCCTTCGTG A-TAGGGACT

GGGGCTTGAA ACTGTTCCCC ACCAACGAGG AATTCCCAGT AAGCGCAAGT CATCAGCTTG

CGTTGATTAC GTCCCTGCCC TTTGTACACA CCGCCCGTCG CTACTACCGA TTGAATGATT

TAGTGAGGCC TTCGGACTGG CATCCGCTGC --TTTCTTC- --------GG ATAGCTCCGG

CTT--GACGG AAAGATGTCC AAACTTGATC ATTTAGAGGA AGTAAAAGTC GTAACAAGGT

TTCCGTAGGT GAACCTGCAG ATGG-ATCA


Gastrosaccus_spinifer

    

TTGATCCTGC CAGTAGT-TT ATGCTTGTCT CAAAGATTAA GCCATGCATG TCTAAGTACA

GACCGTTACA AGGTGAAACC GCGAATGGCT CATTAAATCA GTTATGGTTC ATTAGATCTT

ACTTCCT--- ACTTGGATAA CTGTGGT-AA TTCTAGAGCT AATACATGCA ACTAAG---C

TCCGAC---- --TTTACTGG AGGAGCGCTT TTATTAG--A TCAAAACCAA TCGGATCTCG

G-----TCCG TTAACTT-GT GGTGACTCTG AATAACTTTT ---TTGAGCG CATGGGC-TA

GCCCCGGCGC CGCATCTTTC AAGTGTCTGC CTTATC-AGC TTTCGATTGT AGGTTATGCG

CCTACAATGG CTATAACGGG TAACGGGGAA TCAGGGTTCG ATTCCGGAGA GGGAGCCTGA

GAAACGGCTA CCACATCTAA GGAAGGCAGC AGGCACGCAA ATTACCCACT CCCAGCACGG

GGAGGTAGTG ACGAAAAATA ACGATGCGGG ACTC-ATCCG AGGCTTCGCA ATCGGAATGA

GTGCACTTTA AATCCTTTGA CGAGGATCTA TTGGAGGGCA AGTCTGGTGC CAGCAGCCGC

GGTAATTCCA GCTCCAATAG CGTATATTAA AGTTGTTGCG GTTAAAAAGC TCGTAGTTGG

ATCTGAG--- TTTGTGGCAG ACGGT----T CGCCTTT-GG CA---TGACT G---TCG-CC

TGAAC----- -AGTGGGTCG TTTTGCTTGA GGTGATCTTT ATTGAGTGTC TCAGC-ATAC

GACATGTTTA CTTTGAAAAA ATTAGAGTGC TCAAAGCAGG CTGAC-CGCC TGAATAGTTG

TGCATGGAAT AATGGAATAG GACCTCGGTA CTATTTTGTT GGTTTTAAG- ACCAGAGGTA

ATGATTAACA GGGACGGACG GGGGCATTCG TATTGCGACG CTAGAGGTGA AATTCTTGGA

CCGTCGCAAG ACGAACTACT GCGAAAGCAT TTGCCAAGAA CGTTCCCATT AATCAAGAAC

GAAAGTTAGA GGATCGAAGG CGATCAGATA CCGCCCTAGT TCTAACCATA AACGATGCTG

ATTAGCGATC CGTCTGTGTT AATCCCATGA CTAGACGGGC AGCTTCC-GG GAAACCAAAA

TCTTTGAGTT CCGGGGGAAG TATGGTTGCA AAGCTGAAAC TTAAAGGAAT TGACGGAAGG

GCACCACCAG GAGTGGAGCC TGCGGCTTAA TTTGACTCAA CACGGGGAAC CTCACCAGGC

CCGGACACTG GAAGGATTGA CAGATTGAGA GCTCTTTCTT GATTCGGTGG GTGGTGGTGC

ATGGCCGTTC TTAGTTGGTG GAGCGATTTG TCTGGTTAAT TCCGAT---- AACGAACGAG

ACTTTGGCCT ACTAAATA-G TGGACGTGTC --TTAATTC- -AAGTGCA-- ------TGTA

TTAT-----C TTCTTAGAGG GATAAGCGGC GTCTAGCCGC ACGAGATTGA GCAATAACAG

GTCTGTGATG CCCTTAGATG TTCTGGGCCG CACGCGCGCT ACACTGAAGG GATCAGCGTG

C--TTTCCTA CCCCGAGAGG G-GCGGGTAA CCCGTTGAAA CCCCTTCGTG A-TAGGGATT

GGGGCCTGAA ACTACTCCCC ATCAACGAGG AATTCCCAGT AAGCGCAAGT CATCAGCTTG

CGTTGATTAC GTCCCTGCCC TTTGTACACA CCGCCCGTCG CTACTACCGA TTGAATGATT

TAGTGAGGCC TTCGGACTGG CGTCCGCTGC --GGTCTTC- --------GG ATCGCTCCGG

CAC--GACGG AAAGATGTCC AAACTTGATC ATTTAGAGGA AGTAAAAGTC GTAACAAGGT

TTCCGTAGGT GAACCTGCAG ATGG-ATCA


Bowmaniella_spec.

    

TTGATCCTGC CAGTAGT-TT ATGCTTGTCT CAAAGATTAA GCCATGCATG TCTAAGTACA

TACCAATATT AGGTGAAACC GCGAATGGCT CATTAAATCA GTTATGGTTC ACTAGATCCA

ACACATT--- ACTTGGATAA CTGTGGC-AA TTCTAGAGCT AATACATGCA ACAAAG---C

TCCGAC---- --TTTCGATG AGGAGCGCTT TTATTAG--A TCAAAACCAA TCGGGCCTCG

G-----TCCG TGACGTT-GT GATGACTCTG GATAACTATG ---CCGAGCG CATGGTCTAA

GCACCGGCGC CATATCTTTC AAGTGTCTGC CTTATC-AGC TGTCGATTGT AGGCTATGCG

CCTACAATGG CTATAACGGG TAACGGGGAA TCAGGGTTCG ATTCCGGAGA GGGAGCCTGA

GAAACGGCTA CCACATCTAA GGAAGGCAGC AGGCACGCAA ATTACCCACT CCCAGCACGG

GGAGGTAGTG ACGAAAAATA ACGATGCGGG ACTC-ATCTG AGGCTTCGCA ATCGGAATGA

GTGCACTTTA AATCCTTTGA CGAGGATCCA TTGGAGGGCA AGTCTGGTGC CAGCAGCCGC

GGTAATTCCA GCTCCAATAG CGTATATTAA AGTTGTTGCG GTTAAAAAGC TCGTAGTTGG

ATTCGAG--- TTCTGGGTCG ACGGT----G CGCCT---GG CG--TTAACT G---TTT-CC

TGAAC----- -ATTGAGTCG T-TTGCATTG GGTTCTCTTT ACCGAGTGTC CATTGTAGAC

GACAAGTTTA CTTTGAAAAA ATTAGAGTGC TCAAAGCAGG CTTGC-CGCC TGAATACTTG

TGCATGGAAT AATGGAATAG GACCTCGGTT CTATTTTGTT GGTTTTAAAA ACCA-AGGTA

ATGATTAATA GGGACGGACG GGGGCATCCG TATTGCGACG CTAGAGGTGA AATTCTTGGA

CCGTCGCAAG ACGAACTACC GCGAAAGCAT TTGCCAAGAA CGTACCCATT AATCAAGAAC

GAAAGTTAGA GGATCGAAGG CGATCAGATA CCGCCCTAGT TCTAACCGTT AACTATGCTG

ACCAGTACTC CGTCTGTGTT AATCCCATGA CTGGACGGGT GACTTCC-GG GAAACCAAAG

TTTTTGAGTT CCGGGGGAAG TATGGTTGCA AAGCTGAAAC TTAAAGGAAT TGACGGAAGG

GCACCACCAG GAGTGGAGCC TGCGGCTTAA TTTGACTCAA CACGGGGAAC CTCACCAGGC

CCGGACACCG GAAGGATTGA CAGATTGAGA GCTCTTTCTT GATTCGGTGG GTGGTGGTGC

ATGGCCGTTC TTAGTTGGTG GAGCGATTTG TCTGGTTAAT TCCGAT---- AACGAACGAG

ACTTTAGCCT ACTAAATA-G TGTACACGTC A-CTTATAC- --AAGGCG-- ------TGTT

ACAT-----C TTCTTAGAGG GATAAGCGGC GTCTAGCCGC ACGAGATTGA GCAATAACAG

GTCTGTGATG CCCTTAGATG TTCTGGGCCG CACGCGCGCT ACACTGAAGG GATCAGCGTG

C--TTTCCTA CCCCGAGAGG G-GCGGGTAA CCCGTTGAAA CCCCTTCGTG A-TAGGGATT

GGGGCTTGAA ATTTTTCCCC ATAAACGAGG AATTCCCAGT AAGCGCAAGT CATCAGCTTG

CGTTGATTAC GTCCCTGCCC TTTGTACACA CCGCCCGTCG CTACTACCGA TTGAATGATT

TAGTGAGGCC TTCGGACTGG CGTCCGCTGC --GTTCTTC- --------GG ATCGCTGCGG

CAC--GACGG AAAGATGTCC AAACTTGATT ATTTAGAGGA AGTAAAAGTC GTAACAAGGT

TTCCGTAGGT GAACCTGCAG ATGG-ATCA


Anchialina_agilis

    

TTGATCCTGC CAGTAGT-AT ATGCTTGTCT CAAAGATTAA GCCATGCATG TCTAAGTACA

GGCCGTAACA AGGCGAAACC GCGAATGGCT CATTAAATCA GTTATGGTTC ATTAGATCTT

ACCAACC--- ACTTGGATAA CTGTGGT-AA TTCTAGAGCT AATACATGCA ACCAGG---C

TCCGAC---- --CGCAAGGG AGGAGCGCTT CTATTAG--A TCAAGACCAA TCGGACTTCG

G-----TCCG TTCTTTT-GT GATGACTCTG AATAGCTTTG ---CTGAGCG CACGGTC-TC

GCACCGGCGC CTTATCTTTC AAGTGTCTGC CTTATC-AGC TTTCGATTGT AGGTTATGCG

CCTACAATGG CTATAACGGG TAACGGGGAA TCAGGGTTCG ATTCCGGAGA GGGAGCCTGA

GAAACGGCTA CCACATCTAA GGAAGGCAGC AGGCACGCAA ATTACCCACT CCCGGCTCGG

GGAGGTAGTG ACGAAAAATA ACGATGCGGG ACTC-TTCCG AGGCTTCGCA ATCGGAATGA

GTGCACTTTA AATCCTTTGA CGAGGATCTA TTGGAGGGCA AGTCTGGTGC CAGCAGCCGC

GGTAATTCCA GCTCCAATAG CGTATATTAA AGTTGTTGCG GTTAAAAAGC TCGTAGTTGG

ATCTCAG--- TTCTGGAGCG ACGGT----G CACCTT--GG TG-ATTTACT G---TCGTTT

CGAAC----- -AGGCCGTGT TCGCTCA-GG GTTGCTTTTT ATCGAGTGTC GTG-GTGGCC

GGCACGTTTA CTTTGAAAAA ATTAGAGTGC TCAAAGCAGG CTCAC-CGCC TGAATAGTTG

TGCATGGAAT AATGGAATAG GACCTCGGTT CTATTGTGTT GGTTTTCGGA ACC-GAGGTA

ATGATTAATA GAGACGGACG GGGGCATTCG TATTGCGACG CTAGAGGTGA AATTCTTGGA

CCGTCGCAAG ACGAACTACT GCGAAAGCAT TTGCCAAGAA CGTTCTCATT AATCAAGAAC

GAAAGTTAGA GGTTCGAAGG CGATCAGATA CCGCCCTAGT TCTAACCATA AACGATGCTG

ACTGGCGATC CGTCTGTGTT AATCCCATGA CTAGACGGGC AGCTTCC-GG GAAACCAAAG

TGTTTGAGTT CCGGGGGAAG TATGGTTGCA AAGCTGAAAC TTAAAGGAAT TGACGGAAGG

GCACCACCAG GAGTGGAGCC TGCGGCTTAA TTTGACTCAA CACGGGGAAC CTCACCAGGC

CCGGACACCG GAAGGATTGA CAGATTGAGA GCTCTTTTTT GATTCGGTGG GTGGTGGTGC

ATGGCCGTTC TTAGTTGGTG GAGCGATTTG TCTGGTTAAT TCCGAT---- AACGAACGAG

ACTCTAGCCT GCTAACTA-G TCTACGGATC --TACATAC- ---AAGTG-- ------TCCG

TGGAT---TC TTCTTAGAGG GATAAGCGGC ATCTAGCCGC ACGAGATTGA GCAATAACAG

GTCTGTGATG CCCTTAGATG TTCTGGGCCG CACGCGCGCT ACACTGAAGG GTTCAGCGTG

T--CTTCCCT CTCCGAGAGG A-GCGGGTAA CCCGTTGAAA CCCCTTCGTG A-TAGGGATT

GGGGCTTGAA ATTTTTCCCC ATCAACGAGG AATTCCCAGT AAGCGCAAGT CATCAGCTTG

CGTTGATTAC GTCCCTGCCC TTTGTACACA CCGCCCGTCG CTACTACCGA TTGAATGATT

TAGTGAGGTC TTCGGACTGG CGCCCGCCGC --GACTTAC- ---------- GTCGCTCCGG

GTC--GACGG AAAGATGCCC AAACTTGATC ATTTAGAGGA AGTAAAAGTC GTAACAAGGT

TTCCGTAGGT GAACCTGCAG ATGG-ATCA


Nebalia_spec.

    

TTGATCCTGC CAGTAGT-AT ATGCTTGTCT CAAGGATTAA GCCATGCATG TCTAAGTACA

TACCACACTA AGGTGAAACC GCGAATGGCT CATTAAATCA GTTATGGTTC ACAAGATATT

GCATCCT--- ACTTGGATAA CTGTGGT-AA TTCTAGAGCT AATACATGCA TTCAAG---C

CCTAAC---- --CGCAAGGG AAGGGCGCAG TTATTAG--T TTTAAACCAA TCGGGTTTCG

T------CCG TTCATT---T GGTGACTCTG GATAACCTTG ---TCGAGCG AATGGTCCTA

GTACCGTCGC CGCATCTTTC AAGTGTCTGC CTTATC-AGC TCTCGATTGT AGGTTATGCG

CCTACAATGG CTATAACGGG TAACGGGGAA TCAGGGTTCG ATTCCGGAGA GAGGGCCTGA

GAGACGGCCA TCACATCCAA GGAAGGCAGC AGGCGCGCAA ATTACCCACT CCTAGTCCAG

GGAGGTAGCG ACGAAAAATA ACGATGCGGG ACTC-ATCCG AGGCCTCGCA ATCGGAATGA

GTACATTATA AATCCCTTAA CGAGGATCAA TTGGAGGGCA AGTCTGGTGN CAGCAGCCGC

GGTAATTCCA GCTCCAATAG CGTATATTAA AGTTGCTGCG GTTAAAAAGC TCGTAGTTGG

ATCTCAGTTC CAGACCAGTG TTTCT----C CGCCC---GG AG--TTAATT C---TGGCTC

TGAAC----- -AGTCCGCCG TTCTGCTCGG G--GCTCTAC ATCGAGTGTC CGG-GTGGTC

GGCACGTTTA CTTTGAAAAA ATTAGAGTGC TCAAAGCAGG CTGTA-CGCC TGAATAGTTG

TGCATGGAAT GATGAAATAG GACCTCGGTT CTATTTTGTT GGTTTCCGGA ACC-GAGGTA

ATGATAAATC GGGACAGACG GGGGCATTCG TATTGCGACG CTAGAGGTGA AATTCTTGGA

CCGTCGCAAG ACGAACCACA GCGAAGGCAT TTGCCAAGAA TGTTTTCATT AATCAAGAAC

GAAAGTTAGA GGTTCGAAGG CGATCAGATA CCGCCCTAGT TCTAACCTTA AACGATGCCA

ACTAGCGATC CGCAGAAGTT ATTTCAATGA CTCTGCGGGC AGCTTCC-GG GAAACCAAAG

TCTTTGGGTT CCGGGGGAAG TATGGTTCCA AAGCTGAAAC TTAAAGGAAT TGACGGAAGG

GCNCCACCAG GAGTGGAGCC TCCGGCTTAA TTTGACTCAA CACGGGGAAC CTCACCAGGC

CCGGACACTG GAAGGATTGA CAGATTGAGA GCTCTTTCTT GATTCGGTGG GTGGTGGTGC

ATGGCCGTTC TTAGTTGGTG GAGCGATTTG TCAGGTTAAT TCCGAT---- AACGAACGAG

ACTCTAGCCT ACTAACTA-G TCGACGGGTT CTTCGCAGC- -----CCG-- ------TCGA

ACATT----C TTCTTAGAGG GATAAGCGAA CTCTACTCGC ACGAAATTGA GCAATAACAG

GTCTGTGATG CCCTTAGATG TCCTGGGCCG CACGCGCGCT ACACTGAAGG GATCAGCGTG

T--TTTCCCT CTCTGAGAAG A-GCGGGTAA CCCGTTGAAA CCCCTTCGTG A-TAGGGATT

GGGGCTTGAA ATTTTTCCCC ATGAACGAGG AATTCCCAGT AAGCGCAAGT CATCAGCTTG

CGTTGATTAC GTCCCTGCCC TTTGTACACA CCGCCCGTCG CTACTACCGA TTGAATGATT

TAGTGAGGGC TTTGGACTGG TGCTCTT--- --GGTTTT-- ---------- ATTACCTCGG

GCA--ACCGG GAAGATGTCC AAACTTGATC ATTTAGAGGA AGTAAAAGTC GTAACAAGGT

TTCCGTAGGT GAACCTGCGG AAGG-ATCA


Euphausia_pacifica_AY141010

    

TTGATCCTGC CAGTAGTCAT ATGCTTGTCT CAAAGATTAA GCCATGCATG TCTAAGTACA

GGCCTAAGCA AGGCGAAACC GCGAATGGCT CATTAAATCA GTTATGGTTC ATTGGATCTT

ACCCTTTCTT ACTTGGATAA CTGTGGT-AA TTCTAGAGCT AATACATGCC AACCAGTAGC

TCCGACATAC TCCCGTATGG AAGAGCGCTT TTATTAG--A TCAAAACCAG TCCTCTTTCG

GGAGGTCAAA CCCCTTT-GT GGTGACTCTG AATAACTTTT -AGCTGAGCG TACGGTCTCC

GTGCCGACGC CGCATCTTTC AAGTGTCTGC CTTATC-AGC TTTCGATTGT AGGTTATGCG

CCTACAATGG CTATAACGGG TAACGGGGAA TCAGGGTTCG ATTCCGGAGA GGGAGCCTGA

GAAACGGCTA CCACATCTAA GGAAGGCCGC AGGCACGCAA ATTACCCACT CCCGGCTCGG

GGAGGTAGTG ACGAAAAATA ACGATGCGGG ACTC-ATCCG AGGCCTCGCA ATCGGAATGA

GTACACTTTA AATCCTTTAA CGAGGATCTA TTGGAGGGCA AGTCTGGTGC CAGCAGCCGC

GGTAATTCCA GCTCCAATAG CGTATATTAA AGTTGTTGCG GTTAAAAAGC TCGTAGTTGG

ATCTCAG--- TTCCGGACCG ACGGTACG-C CGCCC---GG CG--TCTACT G--TCGGCTT

CCGAACGCTA AAGCCCGTCG GCTCGGTCGG GGTGCTCTTC ATCGAGTGTC CCGGGCGGCC

GGCATGTTTA CTTTGAAAAA ATTAGGGTGC TCAGAGCAGG CCAAGGCGCC TGAATACTTG

TGCATGGAAT AATGGAATAG GACCTCGGTT CTATTTTGTT GGTTTTAAGA GCCCGAGGTA

ATGATTAATA GGAACAGACG GGGGCATTCG TATTGCGACG TTAGAGGTGA AATTCTTGGA

TCGTCGCAAG ACGAACTACT GCGAAAGCAT TTGCCAAGAA TGTTTTCATT AATCAAGAAC

GAAAGTTAGA GGTTCGAAGG CGATCAGATA CCGCCCTAGT TCTAACCATA AACGATGCTG

ACTAGCGATC CGCCGGCGTT AATCCCATGA CTCGGCGGGC AGCTTCCCGG GAAACCAAAG

TCTCTGAGTT CCGGGGGAAG TATGGTTGCA AAGCTGAAAC TTAAAGGAAT TGACGGAAGG

GCACCACCAG GAGTGGAGCC TGCGGCTTAA TTTGACTCAA CACGGGGAAC CTCACCAGGC

CCGGACACCG GAAGGATTGA CAGATTGAGA GCTCTTTCTC GATTCGGTGG GTGGTGGTGC

ATGGCCGTTC TTAGTTGGTG GAGCGATTTG TCTGGTTAAT TCCGAT---- AACGAACGAG

ACTCTGGCCT ACTAACTA-G TCGTCGGGTT GTCTTGTAC- CGGCTTCGGT CGGTCGCCCG

TCGCAACTTC TTCTTAGAGG GATCCGCGGC ATCTAGCCGC AAGAGACTGA GCAATAACAG

GTCTGTGATG CCCTTAGATG TTCTGGGCCG CACGCGCGCT ACACTGAAGG GATCAGCGTG

TC-CTTCCCT CTCCGAGAGG A-GCGGGTAA CCCGTTGAAA CCCCTTCGTG A-TAGGGATT

GGGGCTTGAA ATTTTTCCCC ATCAACGAGG AATTCCCAGT AAGCGCAAGT CATCAGCTTG

CGTTGATTAC GTCCCTGCCC TTTGTACACA CCGCCCGTCG CTACTACCGA TTGAATGATT

TAGTGAGGCC TCCGGACTGG CGTTCCTGGC --GGCCTT-- ---------G GTCGCCTCGA

GCT--GCCGG AAAGATGTCC AAACTTGATC ATTTAGAGGA AGTAAAAGTC GTAACAAGGT

TTCCGTAGGT GAACCTGCGG AAGG-ATCA


Squilla_empusa_L81946

    

TTGATCCTGC CAGTAGTCAT ATGCTTGTCT CAAAGATTAA GCCATGCATG TCTAAGTACA

GNCCGATCTA AGGCGAAACC GCGAATGGCT CATTAAATCA GTTGTGGTTC ATTGGATCTT

ACCCACCC-- ACCTGGATAA CTGTGGT-AA TTCTAGAGCT AATACATGCA CACAAG---C

TCCGAC---- --CTCAAGGG AAGAGCGCTT TTATTAG--A TCAAAACCAA TCGGGCCTCG

G-----TCCG TCACACT--T GGTGAATCTG AATAACTTTG -GGCTGAGCG CACGGCCCTC

GCGCCGGCGC CGCATCTTTC AAGTGTCTGC CTTATC-AGC TTTCGATTGT AGGTTATGCG

CCTACAATGG CTATAACGGG TAACGGGGAA TCAGGGTTCG ATTCCGGAGA GGGAGCCTGA

GAAACGGCTA CCACATCTAA GGAAGGCAGC AGGCACGCAA ATTACCCACT CCCGGCTCGG

GGAGGTAGTG ACGAAAAATA ACGATGCGAG ACTC-TTCCG AGGCCTCGCA ATCGGAATGA

GTACACTTTA AATCCTTTAA CGAGGATCTA TTGGAGGGCA AGTCTGGTGC CAGCAGCCGC

GGTAATTCCA GCTCCAATAG CGTATATTAA AGTTGTTGCG GTTAAAAAGC TCGTAGTTGG

ATCTCAG--- TTCCGGACCG ACGGTTCG-C CGCCC---GG CG--TCTACT G--TCGGCTT

CCGAAC---- -AGCCCGCCG GCTCGCGCGG GGTGCTCTTC ATCGAGTGTC CCGAGTGGCC

GGCACGTTTA CTTTGAAAAA ATTAGAGTGC TCAAAGCAGG CCCAGCCGCC TGAATATTCG

TGCATGGAAT AATGGAATAG GACCTCGGTT CTATTTTGTT GGTTTTCGGA ACTCGAGGTA

ATGATTAATA GGGACAGACG GGGGCATTCG TATTGCGACG TTAGAGGTGA AATTCTTGGA

TCGTCGCAAG ACGAACTACT GCGAAAGCAT TTGCCAAGAA TGTTTTCATT AATCAAGAAC

GAAAGTTAGA GGTTCGAAGG CGATCAGATA CCGCCCTAGT TCTAACCATA AACGATGCTG

ACTAGCGATC CGCCGGCGTT ATTCCCATGA CTCGGCGGGC AGCTTCC-GG GAAACCAAAG

TCTTTGAGTT CCGGGGGAAG TATGGTTGCA AAGCTGAAAC TTAAAGGAAT TGACGGAAGG

GCACCACCAG GAGTGGAGCC TGCGGCTTAA TTTGACTCAA CACGGG-AAC CTCACCAGGC

CCGGACACCG GAAGGATTGA CAGATTGAGA GCTCTTTCTT GATTCGGTGG GTGGTGGTGC

ATGGCCGTTC TTAGTTGGTG GAGCGATTTG TCTGGTTAAT TCCGAT---- AACGAACGAG

ACTCTAGCCT GCTAACTA-G TCGACGGAT- --CTCATAC- CATATGTG-- ------TCCG

TCGCA---CC TTCTTAGAGG GATAAGCGGC GTCTAGCCGC ACGAGATTGA GCAATAACAG

GTCTGTGATG CCCTTAGATG TTCTGGGCCG CACGCGCGCT ACACTGAAGG GATCAGCGTG

TC-CT-CCCT CTCCGAGAGG A-GCGGGTAA CCCGTTGAAA CCCCTTCGTG A-TAGGGATT

GGGGCTTGAA ATTGTTCCCC ATGAACGAGG AATTCCCAGT AAGCGCAAGT CATCAGCTTG

CGTTGATTAC GTCCCTGCCC TTTGTACACA CCGCCCGTCG CTACTACCGA TTGAATGATT

TAGTGAGGCC TTCGGACTGG CGCCCCTGGT --GGCTCACG ---------G GTCACCCCGG

GCT--GCCGG AAAGATGTCC AAACTTGATC ATTTAGAGGA AGTAAAAGTC GTAACAAGGT

TTCCGTAGGT GAACCTGCGG AAGG-ATCA


Diastylis_sp._Z22519

    

TTGATCCTGC CAGTAGTCAT ATGCTTGTCT CAAAGATTAA GCCATGCATG TCTAAGATCA

AGCTCGTCTC GCGGACAACT GCGGATGGCT CATTAAATCA GTTATGGTTC ATTGGATCGA

GTCCCCCCG- ACGTGGATAA CTGTGGTTAA TTCTAGAGCT AATACAC--- TCCAAG---C

GCCGAC---- --TTTCCAGA AGGCGTGCTT TCATTAGGAA CAAGGACCAG GCCGGTCTCG

G-----CCGG CCACACTGGT GA-ACTTCTG GATAACACAG ---CCGATCG CACGGTCTTT

CCACCGGCGA CGGATCCTTC GAATGTCTGC CCTATCTAAC TTTCGATGGT ACGTTATGCG

CCTACCATGG TCGTCACGG- TAACGGAGAA TCAGG-TTCG ATTCCGGAGA GGGAGCCTGA

GAAACGGCTA CCACATCCAA GGAAGGCAGC AGGCGCGCAA ATTACCCACT CC-GACACGG

GGAGGTAGTG ACGAAAAATA ACAATACAGG ACTC-TTTCG AGGCCCTGTA ATTGGAATGA

GTACACTTTA AATCCTTTAA CGAGGATCCA CTGGAGGGCA AGTCTGGTGC CAGCAGCCGC

GGTAATTCCA GCTCCAGTAG CGTATATTAA AGCTGTTGCA GTTAAAAAGC TCGTAGTTGG

ATCTTGG--- --------GC CCAGTGCG-G CGCCGTGAGG CG--TGTACT G---CAGTCC

TGGCC----- --TTCTCTCG GTTTTCGCC- -GTGCCCTTA ATTGAGTGCC AGGAGAGGCC

GGAACGTTTA CTTTGAAAAA ATTGGAGTGT TCAAAGCAGC CTCG--CGCC TGAACAGCAG

AGCATGGAAT AATGGAATAG GACCTCGGTT CTACTGCGTT GGTTTTCGGA ACTCGAGGTA

ATGATTAAGA GGGACTGACG GGGGCATTCG TATTGCGGTG -TGAAGGTGA AATTCTTGGA

TCGCCGCAAG ACGACCGACT GCGAAAGCAT TTGCCAAGAA TGTTTTCATT AATCAAGAAC

GAAAGTTAGA GGTTCGAAGG CGATCAGATA CCGCCCTAGT TCTAACCATA AACGATGCCG

ACTGACGATC CGCCGGCGTT ACTCCCATGA CGCGGCGGGC AGTCTAA-GG GAAACCAAAG

TCTTTGGGTT CCGGGGGAAG TATGGTTGCA AAGCTGAAAC TTAAAGGAAT TGACGGAAGG

GCACCATCAG GAGTGGCATG C-TGGCTTAA TTTGACTCAA CACGGGAAAA CTCACC-GGC

CCGGACACAG TGAGGATTGA CAGATTGAGA GCTCTTTCTT GATTCTGTGG GTGGTGGTGC

ATGGCCGTTC TTAGTTGGTG GAGCGATTTG TCTGGTTAAT TCCGAT---- AACGAACGAG

ACTCTGGCTT GCTAAATA-G TTGCGCCACC C--------- ---GGCCG-- ------GTGC

GCGTCA--AC TTCTTAGAGG GACAAGTG-C GTTTAGCCAC GCGAGATTGA GCAATAACAG

GTCTGTGATG CCCTTAGATG TTCGGGGCG- -ACGCGCGCT ACACTGGCGG AATCAGCGGG

TACACTCCCT TGGCCGGAAG GTCTGGGTAA TCCGCTGAAC CTCCTCCGTG A-TGGGGATA

GGGAGTTGCA ATTATCTCCC TTGAACGAGG AATTCCCAGT AAGCG--AGT CATCAGCTCG

CGTTGATTAC GTCCCTGCCC TTTGTACACA CCGCCCGTCG CTACTACCGA TTGAATGGTT

TAGTGAGATC CTCGGATCGT CGGCGTCGG- --GACTTTGC ---------- GCCTCGCTCG

CATG-TACGA GAAGACGATC AAACTTGATC ATTTAGAGGA AGTAAAAGTC GTAACAAGGT

TTCCGTAGGT GAACCTGCGG AAGG-ATCA

;

end;


[ Christoph Mayer, 2. Juli 2005 ]

begin assumptions;

    charset gapped = 18 128-130 148 168-170 177-179 187-192 218

         219 242-247 255 257-259 263 280-283 288 298-300 337 380

         396 473 515 544 570 668-682 686-690 692 696-698 703-705

         707 712-716 718 719 721 726-732 739 742 744 748-753 773

         774 776 781 825 826 890 894 895 899 941 1128 1222 1247

         1257 1367-1370 1399 1410-1426 1429-1439 1442 1444-1449

         1469 1530 1531 1562 1563 1566 1582 1612 1666 1667 1732

         1762 1768-1772 1774 1775 1779-1791 1796 1803-1805 1885;


    taxset long_branches = Acanthomysis_longicornis

                           Schistomysis_spiritus

	                   Diastylis_sp._Z22519;


end;
